# Supplementary material for: {Bis[2-(diphenyl­phosphan­yl)eth­yl]phenyl­phosphane-κ3 P,P′,P′′}[(Z)-8-mesityl­cyclo­oct-4-en-1-yl]platinum(II) tetra­fluorido­borate dichloro­methane disolvate
Source: Acta Crystallogr Sect E Struct Rep Online. 2011 Jun 25;67(Pt 7):m972. doi: 10.1107/S1600536811023853 (PMC3151910; doi:10.1107/S1600536811023853)
Supplement: Supplementary file 1 [file e-67-0m972-sup1.cif]

##############################################################################
#                                                                            #
# This CIF contains the data in a paper accepted for publication in          #
# Acta Crystallographica Section E. It conforms to the requirements of       #
# Notes for Authors for Acta Crystallographica Section E, and has been       #
# peer reviewed under the auspices of the IUCr Commission on Journals.       #
#                                                                            #
# Full details of the Crystallographic Information File format               #
# are given in the paper "The Crystallographic Information File (CIF):       #
# a New Standard Archive File for Crystallography" by S. R. Hall, F. H.      #
# Allen and I. D. Brown [Acta Cryst. (1991), A47, 655-685].                  #
#                                                                            #
# The current version of the core CIF dictionary is obtainable from          #
# ftp://ftp.iucr.org/pub/cif_core.dic.                                       #
#                                                                            #
# Software is freely available for graphical display of the structure(s)     #
# in this CIF. For information consult the CIF software page                 #
# http://www.iucr.org/resources/cif/software.                                #
#                                                                            #
# This file may be used for bona fide research purposes within the           #
# scientific community so long as proper attribution is given to the journal # 
# article from which it was obtained.                                        #
#                                                                            #
##############################################################################
data_global
_audit_creation_method     'form.cif (version 2.0)'
_journal_data_validation_number     ?
_journal_date_recd_electronic     2011-06-14
_journal_date_accepted     2011-06-17
_journal_name_full     'Acta Crystallographica, Section E'
_journal_year     2011
_journal_volume     67
_journal_issue      7
_journal_page_first     m972
_journal_page_last     m972
_journal_paper_category     QM
_journal_coeditor_code     JH2297
_publ_contact_author_name     'Shu-bin Zhao'
_publ_contact_author_address
;
Department of Chemistry
University of North Carolina at Chapel Hill
Chapel Hill
North Carolina 27599
U.S.A.
;
_publ_contact_author_email     shubinzhao@hotmail.com
_publ_contact_author_fax     '919-9622388'
_publ_contact_author_phone     '919-9620278'
_publ_section_title
;\
{Bis[2-(diphenylphosphanyl)ethyl]phenylphosphane-\k^3^<i>P</i>,<i>P</i>',\
<i>P</i>''}[(<i>Z</i>)-8-mesitylcyclooct-4-en-1-yl]platinum(II)
tetrafluoridoborate dichloromethane disolvate
;
loop_
    _publ_author_name
    _publ_author_address
    'Zhao, Shu-Bin'
;
Department of Chemistry
University of North Carolina at Chapel Hill
Chapel Hill
North Carolina 27599
USA
;
    'Wang, Rui-Yao'
;
Department of Chemistry
Queens University
Kingston
Ontario K7L 3N6
Canada
;
    'Gagn\'e, Michel R.'
;
Department of Chemistry
University of North Carolina at Chapel Hill
Chapel Hill
North Carolina 27599
USA
;
data_I
_chemical_name_systematic
;
{Bis[2-(diphenylphosphanyl)ethyl]phenylphosphane-
\k^3^<i>P</i>,<i>P</i>',<i>P</i>''}[(<i>Z</i>)-8-mesitylcyclooct-4-en-1-
yl]platinum(II) tetrafluoridoborate dichloromethane disolvate
;
_chemical_name_common     ?
_chemical_formula_moiety     'C51 H56 P3 Pt +, B F4 -, C2 H4 Cl4'
_chemical_formula_sum     'C53 H60 B Cl4 F4 P3 Pt'
_chemical_formula_structural     'C53 H60 B Cl4 F4 P3 Pt'
_chemical_formula_iupac     '[Pt (C17 H23) (C34 H33 P3)] (B F4), 2C H2 Cl2'
_chemical_formula_weight     1213.62
_chemical_melting_point     ?
_symmetry_cell_setting     triclinic
_symmetry_space_group_name_H-M     'P -1'
_symmetry_space_group_name_Hall     '-P 1'
loop_
    _symmetry_equiv_pos_as_xyz
    'x, y, z'
    '-x, -y, -z'
_cell_length_a     10.1347(2)
_cell_length_b     14.0808(3)
_cell_length_c     19.8975(4)
_cell_angle_alpha     69.4850(10)
_cell_angle_beta     77.7980(10)
_cell_angle_gamma     87.5160(10)
_cell_volume     2597.84(9)
_cell_formula_units_Z     2
_cell_measurement_reflns_used     9914
_cell_measurement_theta_min     2.61
_cell_measurement_theta_max     27.08
_cell_measurement_temperature     180(2)
_exptl_crystal_description     block
_exptl_crystal_colour     colourless
_exptl_crystal_size_max     0.25
_exptl_crystal_size_mid     0.15
_exptl_crystal_size_min     0.10
_exptl_crystal_density_diffrn     1.551
_exptl_crystal_density_meas     ?
_exptl_crystal_density_method     'not measured'
_exptl_crystal_F_000     1220
_exptl_absorpt_coefficient_mu     3.049
_exptl_absorpt_correction_type     multi-scan
_exptl_absorpt_process_details     '(XSHELL; Bruker, 1999)'
_exptl_absorpt_correction_T_min     0.5161
_exptl_absorpt_correction_T_max     0.7502
_exptl_special_details
;
;
_diffrn_ambient_temperature     180(2)
_diffrn_radiation_type     MoK\a
_diffrn_radiation_wavelength     0.71073
_diffrn_radiation_source     'fine-focus sealed X-ray tube'
_diffrn_radiation_monochromator     graphite
_diffrn_measurement_device_type     'Bruker APEXII CCD'
_diffrn_measurement_method     '\f and \w'
_diffrn_detector_area_resol_mean     ?
_diffrn_reflns_number     18596
_diffrn_reflns_av_R_equivalents     0.0173
_diffrn_reflns_av_sigmaI/netI     0.0261
_diffrn_reflns_theta_min     2.13
_diffrn_reflns_theta_max     26.00
_diffrn_reflns_theta_full     26.00
_diffrn_measured_fraction_theta_max     0.986
_diffrn_measured_fraction_theta_full     0.986
_diffrn_reflns_limit_h_min     -12
_diffrn_reflns_limit_h_max     12
_diffrn_reflns_limit_k_min     -17
_diffrn_reflns_limit_k_max     17
_diffrn_reflns_limit_l_min     -23
_diffrn_reflns_limit_l_max     24
_diffrn_reflns_reduction_process     '(SAINT; Bruker, 2005)'
_diffrn_standards_number     0
_diffrn_standards_interval_count     ?
_diffrn_standards_interval_time     ?
_diffrn_standards_decay_%     ?
_refine_special_details
;
Refinement of <i>F</i>^2^ against ALL reflections. The weighted <i>R</i>-factor
<i>wR</i> and goodness of fit <i>S</i> are based on <i>F</i>^2^, conventional
<i>R</i>-factors <i>R</i> are based on <i>F</i>, with <i>F</i> set to zero for
negative <i>F</i>^2^. The threshold expression of <i>F</i>^2^ >
2<i>\s</i>(<i>F</i>^2^) is used only for calculating <i>R</i>-factors(gt)
<i>etc</i>. and is not relevant to the choice of reflections for refinement.
<i>R</i>-factors based on <i>F</i>^2^ are statistically about twice as large
as those based on <i>F</i>, and <i>R</i>-factors based on ALL data will be
even larger.
;
_reflns_number_total     10061
_reflns_number_gt     9410
_reflns_threshold_expression     >2sigma(I)
_refine_ls_structure_factor_coef     Fsqd
_refine_ls_matrix_type     full
_refine_ls_R_factor_all     0.0244
_refine_ls_R_factor_gt     0.0217
_refine_ls_wR_factor_gt     0.0514
_refine_ls_wR_factor_ref     0.0528
_refine_ls_goodness_of_fit_ref     1.011
_refine_ls_restrained_S_all     1.011
_refine_ls_number_reflns     10061
_refine_ls_number_parameters     655
_refine_ls_number_constraints     0
_refine_ls_hydrogen_treatment     mixed
_refine_ls_weighting_scheme     calc
_refine_ls_weighting_details
         'calc w=1/[\s^2^(Fo^2^)+(0.0239P)^2^+2.7018P] where P=(Fo^2^+2Fc^2^)/3'
_refine_ls_shift/su_max     0.005
_refine_ls_shift/su_mean     0.005
_refine_diff_density_max     0.850
_refine_diff_density_min     -0.692
_refine_ls_extinction_method     none
_refine_ls_extinction_coef     ?
_refine_ls_abs_structure_details     ?
_refine_ls_abs_structure_Flack     ?
_refine_ls_abs_structure_Rogers     ?
loop_
    _atom_type_symbol
    _atom_type_description
    _atom_type_scat_dispersion_real
    _atom_type_scat_dispersion_imag
    _atom_type_scat_source
    'C' 'C' 0.0033 0.0016
                         'International Tables Vol C Tables 4.2.6.8 and 6.1.1.4'
    'H' 'H' 0.0000 0.0000
                         'International Tables Vol C Tables 4.2.6.8 and 6.1.1.4'
    'Cl' 'Cl' 0.1484 0.1585
                         'International Tables Vol C Tables 4.2.6.8 and 6.1.1.4'
    'B' 'B' 0.0013 0.0007
                         'International Tables Vol C Tables 4.2.6.8 and 6.1.1.4'
    'F' 'F' 0.0171 0.0103
                         'International Tables Vol C Tables 4.2.6.8 and 6.1.1.4'
    'P' 'P' 0.1023 0.0942
                         'International Tables Vol C Tables 4.2.6.8 and 6.1.1.4'
    'Pt' 'Pt' -1.7033 8.3905
                         'International Tables Vol C Tables 4.2.6.8 and 6.1.1.4'
_computing_data_collection     'APEX2 (Bruker, 2005)'
_computing_cell_refinement     'SAINT (Bruker, 2005)'
_computing_data_reduction     'SAINT (Bruker, 2005)'
_computing_structure_solution
                            'XPREP (Bruker, 2005) and SHELXTL (Sheldrick, 2008)'
_computing_structure_refinement     'SHELXTL (Sheldrick, 2008)'
_computing_molecular_graphics     'SHELXTL (Sheldrick, 2008)'
_computing_publication_material     'SHELXTL (Sheldrick, 2008)'
loop_
    _atom_site_type_symbol
    _atom_site_label
    _atom_site_fract_x
    _atom_site_fract_y
    _atom_site_fract_z
    _atom_site_U_iso_or_equiv
    _atom_site_adp_type
    _atom_site_calc_flag
    _atom_site_refinement_flags
    _atom_site_occupancy
    _atom_site_symmetry_multiplicity
    _atom_site_disorder_assembly
    _atom_site_disorder_group
    Pt Pt1 0.364017(9) 0.651864(7) 0.711204(5) 0.01904(4) Uani d . 1 1 . .
    P P1 0.42946(6) 0.61844(5) 0.60245(4) 0.02073(13) Uani d . 1 1 . .
    P P2 0.22872(7) 0.50870(5) 0.74564(4) 0.02289(13) Uani d . 1 1 . .
    P P3 0.20832(6) 0.68965(5) 0.79913(4) 0.02262(13) Uani d . 1 1 . .
    C C1 0.4774(3) 0.79079(19) 0.68775(14) 0.0221(5) Uani d . 1 1 . .
    H H1 0.441(3) 0.813(2) 0.7254(17) 0.026 Uiso d . 1 1 . .
    C C2 0.6308(2) 0.79102(19) 0.68731(14) 0.0224(5) Uani d . 1 1 . .
    H H2A 0.6514 0.8629 0.6809 0.027 Uiso calc R 1 1 . .
    C C3 0.7286(3) 0.7752(2) 0.62203(14) 0.0259(5) Uani d . 1 1 . .
    H H3A 0.7007 0.7118 0.6171 0.031 Uiso calc R 1 1 . .
    H H3B 0.8200 0.7656 0.6332 0.031 Uiso calc R 1 1 . .
    C C4 0.7375(3) 0.8624(2) 0.54734(15) 0.0302(6) Uani d . 1 1 . .
    H H4A 0.8211 0.8553 0.5135 0.036 Uiso calc R 1 1 . .
    H H4B 0.6603 0.8541 0.5264 0.036 Uiso calc R 1 1 . .
    C C5 0.7376(3) 0.9684(2) 0.54929(16) 0.0339(6) Uani d . 1 1 . .
    H H5A 0.8217 1.0051 0.5307 0.041 Uiso calc R 1 1 . .
    C C6 0.6334(3) 1.0164(2) 0.57396(16) 0.0335(6) Uani d . 1 1 . .
    H H6A 0.6545 1.0831 0.5707 0.040 Uiso calc R 1 1 . .
    C C7 0.4881(3) 0.9829(2) 0.60610(17) 0.0335(6) Uani d . 1 1 . .
    H H7A 0.4340 1.0293 0.5730 0.040 Uiso calc R 1 1 . .
    H H7B 0.4638 0.9948 0.6533 0.040 Uiso calc R 1 1 . .
    C C8 0.4391(3) 0.87384(19) 0.62101(16) 0.0271(6) Uani d . 1 1 . .
    H H8A 0.3395 0.8728 0.6279 0.033 Uiso calc R 1 1 . .
    H H8B 0.4760 0.8562 0.5768 0.033 Uiso calc R 1 1 . .
    C C9 0.6651(2) 0.7307(2) 0.76218(14) 0.0242(5) Uani d . 1 1 . .
    C C10 0.6741(3) 0.7831(2) 0.80972(15) 0.0297(6) Uani d . 1 1 . .
    C C11 0.7080(3) 0.7320(2) 0.87765(16) 0.0349(7) Uani d . 1 1 . .
    H H11A 0.7169 0.7693 0.9081 0.042 Uiso calc R 1 1 . .
    C C12 0.7289(3) 0.6290(2) 0.90191(15) 0.0342(7) Uani d . 1 1 . .
    C C13 0.7188(3) 0.5779(2) 0.85512(15) 0.0312(6) Uani d . 1 1 . .
    H H13A 0.7319 0.5069 0.8709 0.037 Uiso calc R 1 1 . .
    C C14 0.6903(3) 0.6261(2) 0.78569(15) 0.0257(5) Uani d . 1 1 . .
    C C15 0.6463(4) 0.8949(2) 0.79106(19) 0.0422(8) Uani d . 1 1 . .
    H H15A 0.6563 0.9160 0.8318 0.063 Uiso calc R 1 1 . .
    H H15B 0.5541 0.9068 0.7829 0.063 Uiso calc R 1 1 . .
    H H15C 0.7106 0.9341 0.7465 0.063 Uiso calc R 1 1 . .
    C C16 0.7627(4) 0.5752(3) 0.97645(17) 0.0485(8) Uani d . 1 1 . .
    H H16A 0.7730 0.5028 0.9843 0.073 Uiso calc R 1 1 . .
    H H16B 0.6897 0.5837 1.0147 0.073 Uiso calc R 1 1 . .
    H H16C 0.8473 0.6042 0.9785 0.073 Uiso calc R 1 1 . .
    C C17 0.6909(3) 0.5620(2) 0.73902(17) 0.0293(6) Uani d . 1 1 . .
    H H17A 0.618(3) 0.578(2) 0.7116(16) 0.030(8) Uiso d . 1 1 . .
    H H17B 0.771(3) 0.576(2) 0.7019(18) 0.037(8) Uiso d . 1 1 . .
    H H17C 0.688(3) 0.489(3) 0.7679(19) 0.044(9) Uiso d . 1 1 . .
    C C18 0.3175(3) 0.68603(19) 0.54202(15) 0.0252(5) Uani d . 1 1 . .
    C C19 0.2125(3) 0.7407(2) 0.56691(16) 0.0289(6) Uani d . 1 1 . .
    H H19A 0.2067 0.7499 0.6125 0.035 Uiso calc R 1 1 . .
    C C20 0.1164(3) 0.7816(2) 0.52517(18) 0.0365(7) Uani d . 1 1 . .
    H H20A 0.0444 0.8182 0.5425 0.044 Uiso calc R 1 1 . .
    C C21 0.1251(3) 0.7695(2) 0.45872(18) 0.0407(8) Uani d . 1 1 . .
    H H21A 0.0587 0.7973 0.4306 0.049 Uiso calc R 1 1 . .
    C C22 0.2300(3) 0.7168(2) 0.43277(17) 0.0400(7) Uani d . 1 1 . .
    H H22A 0.2369 0.7100 0.3863 0.048 Uiso calc R 1 1 . .
    C C23 0.3246(3) 0.6742(2) 0.47465(16) 0.0317(6) Uani d . 1 1 . .
    H H23A 0.3952 0.6365 0.4574 0.038 Uiso calc R 1 1 . .
    C C24 0.5955(3) 0.6261(2) 0.54362(14) 0.0239(5) Uani d . 1 1 . .
    C C25 0.6344(3) 0.7048(2) 0.47624(15) 0.0279(6) Uani d . 1 1 . .
    H H25A 0.5732 0.7566 0.4599 0.034 Uiso calc R 1 1 . .
    C C26 0.7627(3) 0.7073(2) 0.43301(16) 0.0345(7) Uani d . 1 1 . .
    H H26A 0.7886 0.7608 0.3872 0.041 Uiso calc R 1 1 . .
    C C27 0.8521(3) 0.6326(2) 0.45636(17) 0.0364(7) Uani d . 1 1 . .
    H H27A 0.9389 0.6342 0.4263 0.044 Uiso calc R 1 1 . .
    C C28 0.8159(3) 0.5556(2) 0.52315(18) 0.0350(7) Uani d . 1 1 . .
    H H28A 0.8785 0.5050 0.5395 0.042 Uiso calc R 1 1 . .
    C C29 0.6880(3) 0.5517(2) 0.56672(15) 0.0277(6) Uani d . 1 1 . .
    H H29A 0.6634 0.4980 0.6125 0.033 Uiso calc R 1 1 . .
    C C30 0.3756(3) 0.4858(2) 0.62265(15) 0.0266(6) Uani d . 1 1 . .
    H H30A 0.3790 0.4736 0.5762 0.032 Uiso calc R 1 1 . .
    H H30B 0.4374 0.4387 0.6499 0.032 Uiso calc R 1 1 . .
    C C31 0.2312(3) 0.4662(2) 0.66878(15) 0.0278(6) Uani d . 1 1 . .
    H H31A 0.2060 0.3931 0.6868 0.033 Uiso calc R 1 1 . .
    H H31B 0.1665 0.5045 0.6391 0.033 Uiso calc R 1 1 . .
    C C32 0.2708(3) 0.3995(2) 0.81810(15) 0.0270(6) Uani d . 1 1 . .
    C C33 0.3937(3) 0.3991(3) 0.83828(18) 0.0408(7) Uani d . 1 1 . .
    H H33A 0.4525 0.4575 0.8161 0.049 Uiso calc R 1 1 . .
    C C34 0.4312(4) 0.3140(3) 0.8906(2) 0.0556(10) Uani d . 1 1 . .
    H H34A 0.5169 0.3132 0.9030 0.067 Uiso calc R 1 1 . .
    C C35 0.3443(4) 0.2307(3) 0.92476(19) 0.0538(10) Uani d . 1 1 . .
    H H35A 0.3689 0.1729 0.9616 0.065 Uiso calc R 1 1 . .
    C C36 0.2227(4) 0.2311(3) 0.9056(2) 0.0518(9) Uani d . 1 1 . .
    H H36A 0.1629 0.1734 0.9296 0.062 Uiso calc R 1 1 . .
    C C37 0.1850(3) 0.3137(2) 0.85200(19) 0.0419(7) Uani d . 1 1 . .
    H H37A 0.1011 0.3122 0.8383 0.050 Uiso calc R 1 1 . .
    C C38 0.0578(3) 0.5398(2) 0.78013(17) 0.0305(6) Uani d . 1 1 . .
    H H38A 0.0182 0.5847 0.7392 0.037 Uiso calc R 1 1 . .
    H H38B 0.0001 0.4773 0.8055 0.037 Uiso calc R 1 1 . .
    C C39 0.0671(3) 0.5937(2) 0.83370(16) 0.0306(6) Uani d . 1 1 . .
    H H39A 0.0790 0.5426 0.8808 0.037 Uiso calc R 1 1 . .
    H H39B -0.0189 0.6275 0.8433 0.037 Uiso calc R 1 1 . .
    C C40 0.1355(3) 0.8110(2) 0.75747(15) 0.0269(6) Uani d . 1 1 . .
    C C41 0.0349(3) 0.8185(2) 0.71767(17) 0.0360(7) Uani d . 1 1 . .
    H H41A 0.0000 0.7591 0.7143 0.043 Uiso calc R 1 1 . .
    C C42 -0.0139(4) 0.9122(3) 0.6832(2) 0.0483(8) Uani d . 1 1 . .
    H H42A -0.0815 0.9173 0.6557 0.058 Uiso calc R 1 1 . .
    C C43 0.0352(4) 0.9987(3) 0.6887(2) 0.0534(9) Uani d . 1 1 . .
    H H43A 0.0009 1.0629 0.6651 0.064 Uiso calc R 1 1 . .
    C C44 0.1336(3) 0.9921(2) 0.7284(2) 0.0461(8) Uani d . 1 1 . .
    H H44A 0.1667 1.0516 0.7324 0.055 Uiso calc R 1 1 . .
    C C45 0.1838(3) 0.8990(2) 0.76225(17) 0.0341(6) Uani d . 1 1 . .
    H H45A 0.2522 0.8948 0.7892 0.041 Uiso calc R 1 1 . .
    C C46 0.2372(3) 0.6987(2) 0.88357(15) 0.0271(6) Uani d . 1 1 . .
    C C47 0.3603(3) 0.6794(3) 0.90346(16) 0.0360(7) Uani d . 1 1 . .
    H H47A 0.4345 0.6626 0.8721 0.043 Uiso calc R 1 1 . .
    C C48 0.3752(3) 0.6848(3) 0.96998(19) 0.0516(9) Uani d . 1 1 . .
    H H48A 0.4602 0.6717 0.9838 0.062 Uiso calc R 1 1 . .
    C C49 0.2688(4) 0.7088(3) 1.01592(19) 0.0529(9) Uani d . 1 1 . .
    H H49A 0.2802 0.7123 1.0612 0.064 Uiso calc R 1 1 . .
    C C50 0.1450(3) 0.7277(3) 0.99613(18) 0.0478(9) Uani d . 1 1 . .
    H H50A 0.0708 0.7436 1.0281 0.057 Uiso calc R 1 1 . .
    C C51 0.1286(3) 0.7238(3) 0.93033(17) 0.0406(7) Uani d . 1 1 . .
    H H51A 0.0437 0.7380 0.9165 0.049 Uiso calc R 1 1 . .
    C C52 0.4898(4) 0.1369(3) 0.7821(2) 0.0539(9) Uani d . 1 1 . .
    H H52A 0.5104 0.1828 0.8068 0.065 Uiso calc R 1 1 . .
    H H52B 0.5751 0.1061 0.7664 0.065 Uiso calc R 1 1 . .
    C C53 0.8544(7) 0.0658(5) 0.8821(4) 0.133(3) Uani d . 1 1 . .
    Cl Cl1 0.37441(11) 0.04042(7) 0.84446(6) 0.0616(2) Uani d . 1 1 . .
    Cl Cl2 0.42619(14) 0.20709(9) 0.70494(6) 0.0783(3) Uani d . 1 1 . .
    Cl Cl4 0.68482(18) 0.04661(11) 0.93024(9) 0.1038(5) Uani d . 1 1 . .
    Cl Cl3A 0.9758(7) -0.0097(5) 0.9226(4) 0.136(2) Uani d P 0.50 1 . .
    Cl Cl3B 0.9361(5) -0.0391(4) 0.9105(3) 0.1094(18) Uani d P 0.50 1 . .
    B B1 0.8670(5) 0.3112(3) 0.7387(2) 0.0478(10) Uani d . 1 1 . .
    F F1 0.9055(3) 0.40045(19) 0.68343(13) 0.0780(8) Uani d . 1 1 . .
    F F2 0.8778(3) 0.3169(2) 0.80450(13) 0.0756(7) Uani d . 1 1 . .
    F F3A 0.9454(17) 0.2390(16) 0.7191(13) 0.073(7) Uani d P 0.50 1 . .
    F F4A 0.736(2) 0.2949(17) 0.7474(12) 0.116(9) Uani d P 0.50 1 . .
    F F4B 0.773(2) 0.2428(19) 0.7456(9) 0.085(9) Uani d P 0.25 1 . .
    F F3B 1.001(2) 0.2496(18) 0.7311(11) 0.059(4) Uani d P 0.25 1 . .
    F F4C 0.718(3) 0.321(2) 0.7325(14) 0.053(4) Uani d P 0.25 1 . .
    F F3C 0.892(3) 0.229(3) 0.724(2) 0.063(10) Uani d P 0.25 1 . .
loop_
    _atom_site_aniso_label
    _atom_site_aniso_U_11
    _atom_site_aniso_U_22
    _atom_site_aniso_U_33
    _atom_site_aniso_U_12
    _atom_site_aniso_U_13
    _atom_site_aniso_U_23
    Pt1 0.01793(5) 0.01961(5) 0.02047(5) -0.00080(3) -0.00418(4) -0.00782(4)
    P1 0.0213(3) 0.0208(3) 0.0212(3) -0.0009(2) -0.0047(3) -0.0083(3)
    P2 0.0208(3) 0.0230(3) 0.0253(3) -0.0031(2) -0.0028(3) -0.0097(3)
    P3 0.0196(3) 0.0257(3) 0.0247(3) 0.0008(3) -0.0041(3) -0.0117(3)
    C1 0.0222(13) 0.0201(12) 0.0254(13) -0.0010(10) -0.0051(10) -0.0096(10)
    C2 0.0209(12) 0.0213(12) 0.0273(13) -0.0019(10) -0.0075(10) -0.0096(10)
    C3 0.0226(13) 0.0273(13) 0.0285(14) -0.0016(10) -0.0059(11) -0.0102(11)
    C4 0.0284(14) 0.0328(15) 0.0290(14) -0.0009(11) -0.0059(11) -0.0100(12)
    C5 0.0337(15) 0.0294(15) 0.0323(15) -0.0088(12) -0.0079(12) -0.0013(12)
    C6 0.0378(16) 0.0211(13) 0.0392(16) -0.0064(12) -0.0131(13) -0.0035(12)
    C7 0.0341(15) 0.0214(13) 0.0426(17) 0.0012(11) -0.0113(13) -0.0064(12)
    C8 0.0224(13) 0.0232(13) 0.0357(15) -0.0009(10) -0.0099(11) -0.0078(12)
    C9 0.0173(12) 0.0292(14) 0.0267(13) -0.0004(10) -0.0049(10) -0.0103(11)
    C10 0.0261(14) 0.0361(15) 0.0302(14) 0.0023(11) -0.0071(11) -0.0153(12)
    C11 0.0277(14) 0.0538(19) 0.0306(15) 0.0048(13) -0.0087(12) -0.0226(14)
    C12 0.0210(13) 0.0525(19) 0.0258(14) 0.0046(12) -0.0046(11) -0.0104(13)
    C13 0.0227(13) 0.0359(15) 0.0306(15) 0.0059(11) -0.0063(11) -0.0063(12)
    C14 0.0178(12) 0.0288(14) 0.0295(14) 0.0010(10) -0.0037(10) -0.0097(11)
    C15 0.054(2) 0.0409(18) 0.0455(18) 0.0078(15) -0.0188(16) -0.0277(15)
    C16 0.0440(19) 0.067(2) 0.0310(17) 0.0090(17) -0.0102(14) -0.0120(16)
    C17 0.0277(15) 0.0259(14) 0.0361(16) 0.0049(11) -0.0101(13) -0.0117(12)
    C18 0.0245(13) 0.0233(13) 0.0279(13) -0.0049(10) -0.0093(11) -0.0062(11)
    C19 0.0249(13) 0.0285(14) 0.0301(14) -0.0042(11) -0.0069(11) -0.0048(11)
    C20 0.0260(14) 0.0308(15) 0.0473(18) -0.0015(12) -0.0140(13) -0.0030(13)
    C21 0.0384(17) 0.0337(16) 0.0470(19) -0.0077(13) -0.0265(15) 0.0006(14)
    C22 0.0501(19) 0.0383(17) 0.0349(16) -0.0088(14) -0.0200(15) -0.0094(14)
    C23 0.0370(16) 0.0305(15) 0.0303(15) -0.0040(12) -0.0115(12) -0.0107(12)
    C24 0.0235(13) 0.0265(13) 0.0252(13) -0.0030(10) -0.0046(10) -0.0132(11)
    C25 0.0303(14) 0.0284(14) 0.0278(14) -0.0034(11) -0.0072(11) -0.0118(11)
    C26 0.0343(16) 0.0421(17) 0.0273(14) -0.0148(13) 0.0014(12) -0.0150(13)
    C27 0.0260(14) 0.0503(19) 0.0406(17) -0.0085(13) 0.0012(13) -0.0287(15)
    C28 0.0256(14) 0.0413(17) 0.0468(18) 0.0024(12) -0.0072(13) -0.0263(15)
    C29 0.0285(14) 0.0293(14) 0.0290(14) -0.0005(11) -0.0051(11) -0.0151(12)
    C30 0.0301(14) 0.0242(13) 0.0272(14) -0.0020(11) -0.0037(11) -0.0120(11)
    C31 0.0304(14) 0.0261(14) 0.0289(14) -0.0057(11) -0.0052(11) -0.0118(11)
    C32 0.0275(14) 0.0276(14) 0.0246(13) 0.0001(11) -0.0006(11) -0.0102(11)
    C33 0.0376(17) 0.0434(18) 0.0396(17) -0.0019(14) -0.0121(14) -0.0095(14)
    C34 0.057(2) 0.065(2) 0.047(2) 0.0164(19) -0.0282(18) -0.0140(19)
    C35 0.076(3) 0.045(2) 0.0346(18) 0.0196(19) -0.0116(18) -0.0080(15)
    C36 0.060(2) 0.0298(17) 0.047(2) 0.0019(15) 0.0071(17) -0.0016(15)
    C37 0.0360(17) 0.0326(16) 0.0477(19) -0.0037(13) 0.0001(14) -0.0071(14)
    C38 0.0209(13) 0.0307(14) 0.0414(16) -0.0024(11) -0.0040(12) -0.0155(13)
    C39 0.0222(13) 0.0315(15) 0.0361(15) -0.0027(11) 0.0015(11) -0.0131(12)
    C40 0.0241(13) 0.0302(14) 0.0273(14) 0.0046(11) -0.0058(11) -0.0113(11)
    C41 0.0313(15) 0.0393(17) 0.0430(17) 0.0066(13) -0.0147(13) -0.0180(14)
    C42 0.0439(19) 0.053(2) 0.054(2) 0.0157(16) -0.0250(17) -0.0181(17)
    C43 0.060(2) 0.0373(18) 0.058(2) 0.0160(16) -0.0229(19) -0.0054(16)
    C44 0.0474(19) 0.0296(16) 0.060(2) 0.0017(14) -0.0139(17) -0.0121(15)
    C45 0.0308(15) 0.0337(15) 0.0403(17) 0.0033(12) -0.0097(13) -0.0147(13)
    C46 0.0262(13) 0.0321(14) 0.0251(13) 0.0025(11) -0.0056(11) -0.0126(11)
    C47 0.0254(14) 0.057(2) 0.0309(15) 0.0034(13) -0.0047(12) -0.0226(14)
    C48 0.0297(16) 0.097(3) 0.0416(19) 0.0082(17) -0.0117(14) -0.038(2)
    C49 0.048(2) 0.089(3) 0.0355(18) 0.0103(19) -0.0132(16) -0.0370(19)
    C50 0.0402(18) 0.075(2) 0.0351(17) 0.0151(17) -0.0045(14) -0.0312(17)
    C51 0.0294(15) 0.061(2) 0.0366(17) 0.0130(14) -0.0082(13) -0.0247(16)
    C52 0.057(2) 0.050(2) 0.054(2) 0.0027(17) -0.0147(18) -0.0151(18)
    C53 0.116(5) 0.085(4) 0.142(6) -0.015(4) -0.023(5) 0.026(4)
    Cl1 0.0693(6) 0.0494(5) 0.0631(6) -0.0019(4) 0.0001(5) -0.0236(5)
    Cl2 0.0985(9) 0.0721(7) 0.0616(6) -0.0003(6) -0.0329(6) -0.0105(5)
    Cl4 0.1268(13) 0.0818(9) 0.0925(10) -0.0043(8) -0.0232(9) -0.0167(8)
    Cl3A 0.125(3) 0.149(6) 0.100(3) -0.026(3) -0.029(3) 0.005(3)
    Cl3B 0.137(4) 0.077(2) 0.079(3) 0.017(3) 0.027(3) -0.0152(17)
    B1 0.059(3) 0.050(2) 0.035(2) -0.010(2) -0.0051(18) -0.0167(18)
    F1 0.0911(19) 0.0644(15) 0.0529(14) 0.0143(13) 0.0148(13) -0.0077(12)
    F2 0.107(2) 0.0828(17) 0.0497(13) -0.0007(15) -0.0303(13) -0.0300(12)
    F3A 0.086(19) 0.058(5) 0.075(6) 0.021(12) -0.018(11) -0.024(4)
    F4A 0.057(8) 0.17(2) 0.131(14) -0.045(11) -0.005(8) -0.071(13)
    F4B 0.089(19) 0.121(18) 0.042(7) -0.062(15) -0.020(9) -0.014(9)
    F3B 0.050(11) 0.062(8) 0.059(9) 0.012(7) -0.007(7) -0.017(6)
    F4C 0.050(9) 0.073(9) 0.058(7) -0.003(6) -0.023(6) -0.043(7)
    F3C 0.08(2) 0.058(14) 0.073(16) 0.041(17) -0.040(18) -0.044(14)
_geom_special_details
;
All e.s.d.'s (except the e.s.d. in the dihedral angle between two l.s. planes)
are estimated using the full covariance matrix. The cell e.s.d.'s are taken
into account individually in the estimation of e.s.d.'s in distances, angles
and torsion angles; correlations between e.s.d.'s in cell parameters are only
used when they are defined by crystal symmetry. An approximate (isotropic)
treatment of cell e.s.d.'s is used for estimating e.s.d.'s involving l.s.
planes.
;
loop_
    _geom_bond_atom_site_label_1
    _geom_bond_atom_site_label_2
    _geom_bond_site_symmetry_2
    _geom_bond_distance
    _geom_bond_publ_flag
    Pt1 C1 . 2.166(2) y
    Pt1 P3 . 2.2906(7) y
    Pt1 P2 . 2.2995(6) y
    Pt1 P1 . 2.3289(6) y
    P1 C24 . 1.819(3) ?
    P1 C18 . 1.822(3) ?
    P1 C30 . 1.849(3) ?
    P2 C32 . 1.810(3) ?
    P2 C38 . 1.818(3) ?
    P2 C31 . 1.822(3) ?
    P3 C46 . 1.813(3) ?
    P3 C40 . 1.819(3) ?
    P3 C39 . 1.856(3) ?
    C1 C8 . 1.540(4) ?
    C1 C2 . 1.553(3) ?
    C1 H1 . 0.91(3) ?
    C2 C3 . 1.536(4) ?
    C2 C9 . 1.539(4) ?
    C2 H2A . 1.0000 ?
    C3 C4 . 1.549(4) ?
    C3 H3A . 0.9900 ?
    C3 H3B . 0.9900 ?
    C4 C5 . 1.506(4) ?
    C4 H4A . 0.9900 ?
    C4 H4B . 0.9900 ?
    C5 C6 . 1.328(4) ?
    C5 H5A . 0.9500 ?
    C6 C7 . 1.501(4) ?
    C6 H6A . 0.9500 ?
    C7 C8 . 1.542(4) ?
    C7 H7A . 0.9900 ?
    C7 H7B . 0.9900 ?
    C8 H8A . 0.9900 ?
    C8 H8B . 0.9900 ?
    C9 C10 . 1.407(4) ?
    C9 C14 . 1.410(4) ?
    C10 C11 . 1.399(4) ?
    C10 C15 . 1.513(4) ?
    C11 C12 . 1.381(4) ?
    C11 H11A . 0.9500 ?
    C12 C13 . 1.382(4) ?
    C12 C16 . 1.515(4) ?
    C13 C14 . 1.395(4) ?
    C13 H13A . 0.9500 ?
    C14 C17 . 1.504(4) ?
    C15 H15A . 0.9800 ?
    C15 H15B . 0.9800 ?
    C15 H15C . 0.9800 ?
    C16 H16A . 0.9800 ?
    C16 H16B . 0.9800 ?
    C16 H16C . 0.9800 ?
    C17 H17A . 0.98(3) ?
    C17 H17B . 0.95(3) ?
    C17 H17C . 0.99(3) ?
    C18 C19 . 1.393(4) ?
    C18 C23 . 1.394(4) ?
    C19 C20 . 1.389(4) ?
    C19 H19A . 0.9500 ?
    C20 C21 . 1.376(5) ?
    C20 H20A . 0.9500 ?
    C21 C22 . 1.384(5) ?
    C21 H21A . 0.9500 ?
    C22 C23 . 1.383(4) ?
    C22 H22A . 0.9500 ?
    C23 H23A . 0.9500 ?
    C24 C29 . 1.396(4) ?
    C24 C25 . 1.397(4) ?
    C25 C26 . 1.393(4) ?
    C25 H25A . 0.9500 ?
    C26 C27 . 1.377(4) ?
    C26 H26A . 0.9500 ?
    C27 C28 . 1.376(4) ?
    C27 H27A . 0.9500 ?
    C28 C29 . 1.390(4) ?
    C28 H28A . 0.9500 ?
    C29 H29A . 0.9500 ?
    C30 C31 . 1.533(4) ?
    C30 H30A . 0.9900 ?
    C30 H30B . 0.9900 ?
    C31 H31A . 0.9900 ?
    C31 H31B . 0.9900 ?
    C32 C33 . 1.387(4) ?
    C32 C37 . 1.393(4) ?
    C33 C34 . 1.385(5) ?
    C33 H33A . 0.9500 ?
    C34 C35 . 1.376(6) ?
    C34 H34A . 0.9500 ?
    C35 C36 . 1.364(6) ?
    C35 H35A . 0.9500 ?
    C36 C37 . 1.379(5) ?
    C36 H36A . 0.9500 ?
    C37 H37A . 0.9500 ?
    C38 C39 . 1.529(4) ?
    C38 H38A . 0.9900 ?
    C38 H38B . 0.9900 ?
    C39 H39A . 0.9900 ?
    C39 H39B . 0.9900 ?
    C40 C45 . 1.392(4) ?
    C40 C41 . 1.397(4) ?
    C41 C42 . 1.382(4) ?
    C41 H41A . 0.9500 ?
    C42 C43 . 1.382(5) ?
    C42 H42A . 0.9500 ?
    C43 C44 . 1.378(5) ?
    C43 H43A . 0.9500 ?
    C44 C45 . 1.379(4) ?
    C44 H44A . 0.9500 ?
    C45 H45A . 0.9500 ?
    C46 C47 . 1.375(4) ?
    C46 C51 . 1.401(4) ?
    C47 C48 . 1.391(4) ?
    C47 H47A . 0.9500 ?
    C48 C49 . 1.371(5) ?
    C48 H48A . 0.9500 ?
    C49 C50 . 1.381(5) ?
    C49 H49A . 0.9500 ?
    C50 C51 . 1.374(4) ?
    C50 H50A . 0.9500 ?
    C51 H51A . 0.9500 ?
    C52 Cl2 . 1.746(4) ?
    C52 Cl1 . 1.760(4) ?
    C52 H52A . 0.9900 ?
    C52 H52B . 0.9900 ?
    C53 Cl3B . 1.641(9) ?
    C53 Cl3A . 1.731(10) ?
    C53 Cl4 . 1.763(7) ?
    B1 F3C . 1.29(4) ?
    B1 F4A . 1.32(2) ?
    B1 F4B . 1.34(2) ?
    B1 F1 . 1.354(5) ?
    B1 F2 . 1.368(4) ?
    B1 F3A . 1.376(19) ?
    B1 F4C . 1.53(3) ?
    B1 F3B . 1.59(2) ?
loop_
    _geom_angle_atom_site_label_1
    _geom_angle_atom_site_label_2
    _geom_angle_atom_site_label_3
    _geom_angle_site_symmetry_1
    _geom_angle_site_symmetry_3
    _geom_angle
    _geom_angle_publ_flag
    C1 Pt1 P3 . . 90.04(7) y
    C1 Pt1 P2 . . 174.01(7) y
    P3 Pt1 P2 . . 83.98(2) y
    C1 Pt1 P1 . . 102.75(7) y
    P3 Pt1 P1 . . 153.18(2) y
    P2 Pt1 P1 . . 82.86(2) y
    C24 P1 C18 . . 106.08(12) ?
    C24 P1 C30 . . 101.49(12) ?
    C18 P1 C30 . . 100.41(12) ?
    C24 P1 Pt1 . . 130.38(8) ?
    C18 P1 Pt1 . . 107.54(9) ?
    C30 P1 Pt1 . . 107.03(9) ?
    C32 P2 C38 . . 106.12(13) ?
    C32 P2 C31 . . 105.75(13) ?
    C38 P2 C31 . . 109.85(13) ?
    C32 P2 Pt1 . . 115.85(9) ?
    C38 P2 Pt1 . . 107.51(9) ?
    C31 P2 Pt1 . . 111.56(9) ?
    C46 P3 C40 . . 102.55(12) ?
    C46 P3 C39 . . 101.85(13) ?
    C40 P3 C39 . . 106.10(13) ?
    C46 P3 Pt1 . . 126.74(9) ?
    C40 P3 Pt1 . . 109.43(9) ?
    C39 P3 Pt1 . . 108.43(9) ?
    C8 C1 C2 . . 113.4(2) ?
    C8 C1 Pt1 . . 109.26(16) ?
    C2 C1 Pt1 . . 121.68(17) ?
    C8 C1 H1 . . 102.5(18) ?
    C2 C1 H1 . . 102.5(18) ?
    Pt1 C1 H1 . . 105.0(18) ?
    C3 C2 C9 . . 113.8(2) ?
    C3 C2 C1 . . 117.6(2) ?
    C9 C2 C1 . . 113.7(2) ?
    C3 C2 H2A . . 103.0 ?
    C9 C2 H2A . . 103.0 ?
    C1 C2 H2A . . 103.0 ?
    C2 C3 C4 . . 115.4(2) ?
    C2 C3 H3A . . 108.4 ?
    C4 C3 H3A . . 108.4 ?
    C2 C3 H3B . . 108.4 ?
    C4 C3 H3B . . 108.4 ?
    H3A C3 H3B . . 107.5 ?
    C5 C4 C3 . . 116.0(2) ?
    C5 C4 H4A . . 108.3 ?
    C3 C4 H4A . . 108.3 ?
    C5 C4 H4B . . 108.3 ?
    C3 C4 H4B . . 108.3 ?
    H4A C4 H4B . . 107.4 ?
    C6 C5 C4 . . 127.5(3) ?
    C6 C5 H5A . . 116.3 ?
    C4 C5 H5A . . 116.3 ?
    C5 C6 C7 . . 130.8(3) ?
    C5 C6 H6A . . 114.6 ?
    C7 C6 H6A . . 114.6 ?
    C6 C7 C8 . . 121.3(2) ?
    C6 C7 H7A . . 107.0 ?
    C8 C7 H7A . . 107.0 ?
    C6 C7 H7B . . 107.0 ?
    C8 C7 H7B . . 107.0 ?
    H7A C7 H7B . . 106.8 ?
    C1 C8 C7 . . 116.1(2) ?
    C1 C8 H8A . . 108.3 ?
    C7 C8 H8A . . 108.3 ?
    C1 C8 H8B . . 108.3 ?
    C7 C8 H8B . . 108.3 ?
    H8A C8 H8B . . 107.4 ?
    C10 C9 C14 . . 117.8(2) ?
    C10 C9 C2 . . 118.2(2) ?
    C14 C9 C2 . . 123.9(2) ?
    C11 C10 C9 . . 120.3(3) ?
    C11 C10 C15 . . 117.2(3) ?
    C9 C10 C15 . . 122.5(3) ?
    C12 C11 C10 . . 122.2(3) ?
    C12 C11 H11A . . 118.9 ?
    C10 C11 H11A . . 118.9 ?
    C11 C12 C13 . . 117.1(3) ?
    C11 C12 C16 . . 121.0(3) ?
    C13 C12 C16 . . 121.8(3) ?
    C12 C13 C14 . . 122.9(3) ?
    C12 C13 H13A . . 118.5 ?
    C14 C13 H13A . . 118.5 ?
    C13 C14 C9 . . 119.6(3) ?
    C13 C14 C17 . . 117.0(2) ?
    C9 C14 C17 . . 123.4(2) ?
    C10 C15 H15A . . 109.5 ?
    C10 C15 H15B . . 109.5 ?
    H15A C15 H15B . . 109.5 ?
    C10 C15 H15C . . 109.5 ?
    H15A C15 H15C . . 109.5 ?
    H15B C15 H15C . . 109.5 ?
    C12 C16 H16A . . 109.5 ?
    C12 C16 H16B . . 109.5 ?
    H16A C16 H16B . . 109.5 ?
    C12 C16 H16C . . 109.5 ?
    H16A C16 H16C . . 109.5 ?
    H16B C16 H16C . . 109.5 ?
    C14 C17 H17A . . 112.7(17) ?
    C14 C17 H17B . . 110.3(19) ?
    H17A C17 H17B . . 104(3) ?
    C14 C17 H17C . . 112(2) ?
    H17A C17 H17C . . 110(3) ?
    H17B C17 H17C . . 107(3) ?
    C19 C18 C23 . . 118.9(3) ?
    C19 C18 P1 . . 119.6(2) ?
    C23 C18 P1 . . 121.0(2) ?
    C20 C19 C18 . . 120.1(3) ?
    C20 C19 H19A . . 120.0 ?
    C18 C19 H19A . . 120.0 ?
    C21 C20 C19 . . 120.2(3) ?
    C21 C20 H20A . . 119.9 ?
    C19 C20 H20A . . 119.9 ?
    C20 C21 C22 . . 120.3(3) ?
    C20 C21 H21A . . 119.9 ?
    C22 C21 H21A . . 119.9 ?
    C23 C22 C21 . . 119.8(3) ?
    C23 C22 H22A . . 120.1 ?
    C21 C22 H22A . . 120.1 ?
    C22 C23 C18 . . 120.6(3) ?
    C22 C23 H23A . . 119.7 ?
    C18 C23 H23A . . 119.7 ?
    C29 C24 C25 . . 118.7(2) ?
    C29 C24 P1 . . 119.1(2) ?
    C25 C24 P1 . . 122.2(2) ?
    C26 C25 C24 . . 120.1(3) ?
    C26 C25 H25A . . 119.9 ?
    C24 C25 H25A . . 119.9 ?
    C27 C26 C25 . . 120.3(3) ?
    C27 C26 H26A . . 119.8 ?
    C25 C26 H26A . . 119.8 ?
    C28 C27 C26 . . 120.1(3) ?
    C28 C27 H27A . . 119.9 ?
    C26 C27 H27A . . 119.9 ?
    C27 C28 C29 . . 120.2(3) ?
    C27 C28 H28A . . 119.9 ?
    C29 C28 H28A . . 119.9 ?
    C28 C29 C24 . . 120.5(3) ?
    C28 C29 H29A . . 119.8 ?
    C24 C29 H29A . . 119.8 ?
    C31 C30 P1 . . 109.29(18) ?
    C31 C30 H30A . . 109.8 ?
    P1 C30 H30A . . 109.8 ?
    C31 C30 H30B . . 109.8 ?
    P1 C30 H30B . . 109.8 ?
    H30A C30 H30B . . 108.3 ?
    C30 C31 P2 . . 106.77(18) ?
    C30 C31 H31A . . 110.4 ?
    P2 C31 H31A . . 110.4 ?
    C30 C31 H31B . . 110.4 ?
    P2 C31 H31B . . 110.4 ?
    H31A C31 H31B . . 108.6 ?
    C33 C32 C37 . . 119.1(3) ?
    C33 C32 P2 . . 119.4(2) ?
    C37 C32 P2 . . 121.5(2) ?
    C34 C33 C32 . . 120.3(3) ?
    C34 C33 H33A . . 119.9 ?
    C32 C33 H33A . . 119.9 ?
    C35 C34 C33 . . 120.0(3) ?
    C35 C34 H34A . . 120.0 ?
    C33 C34 H34A . . 120.0 ?
    C36 C35 C34 . . 119.8(3) ?
    C36 C35 H35A . . 120.1 ?
    C34 C35 H35A . . 120.1 ?
    C35 C36 C37 . . 121.1(3) ?
    C35 C36 H36A . . 119.4 ?
    C37 C36 H36A . . 119.4 ?
    C36 C37 C32 . . 119.6(3) ?
    C36 C37 H37A . . 120.2 ?
    C32 C37 H37A . . 120.2 ?
    C39 C38 P2 . . 107.08(18) ?
    C39 C38 H38A . . 110.3 ?
    P2 C38 H38A . . 110.3 ?
    C39 C38 H38B . . 110.3 ?
    P2 C38 H38B . . 110.3 ?
    H38A C38 H38B . . 108.6 ?
    C38 C39 P3 . . 113.01(19) ?
    C38 C39 H39A . . 109.0 ?
    P3 C39 H39A . . 109.0 ?
    C38 C39 H39B . . 109.0 ?
    P3 C39 H39B . . 109.0 ?
    H39A C39 H39B . . 107.8 ?
    C45 C40 C41 . . 118.9(3) ?
    C45 C40 P3 . . 120.1(2) ?
    C41 C40 P3 . . 121.0(2) ?
    C42 C41 C40 . . 119.9(3) ?
    C42 C41 H41A . . 120.0 ?
    C40 C41 H41A . . 120.0 ?
    C41 C42 C43 . . 120.3(3) ?
    C41 C42 H42A . . 119.8 ?
    C43 C42 H42A . . 119.8 ?
    C44 C43 C42 . . 120.2(3) ?
    C44 C43 H43A . . 119.9 ?
    C42 C43 H43A . . 119.9 ?
    C43 C44 C45 . . 119.8(3) ?
    C43 C44 H44A . . 120.1 ?
    C45 C44 H44A . . 120.1 ?
    C44 C45 C40 . . 120.8(3) ?
    C44 C45 H45A . . 119.6 ?
    C40 C45 H45A . . 119.6 ?
    C47 C46 C51 . . 119.7(3) ?
    C47 C46 P3 . . 122.1(2) ?
    C51 C46 P3 . . 118.2(2) ?
    C46 C47 C48 . . 119.4(3) ?
    C46 C47 H47A . . 120.3 ?
    C48 C47 H47A . . 120.3 ?
    C49 C48 C47 . . 120.9(3) ?
    C49 C48 H48A . . 119.5 ?
    C47 C48 H48A . . 119.5 ?
    C48 C49 C50 . . 119.7(3) ?
    C48 C49 H49A . . 120.1 ?
    C50 C49 H49A . . 120.1 ?
    C51 C50 C49 . . 120.2(3) ?
    C51 C50 H50A . . 119.9 ?
    C49 C50 H50A . . 119.9 ?
    C50 C51 C46 . . 120.0(3) ?
    C50 C51 H51A . . 120.0 ?
    C46 C51 H51A . . 120.0 ?
    Cl2 C52 Cl1 . . 111.7(2) ?
    Cl2 C52 H52A . . 109.3 ?
    Cl1 C52 H52A . . 109.3 ?
    Cl2 C52 H52B . . 109.3 ?
    Cl1 C52 H52B . . 109.3 ?
    H52A C52 H52B . . 107.9 ?
    Cl3B C53 Cl4 . . 109.6(4) ?
    Cl3A C53 Cl4 . . 118.8(4) ?
    F3C B1 F1 . . 117(2) ?
    F4A B1 F1 . . 109.1(10) ?
    F4B B1 F1 . . 129.0(9) ?
    F3C B1 F2 . . 122(2) ?
    F4A B1 F2 . . 103.0(9) ?
    F4B B1 F2 . . 112.8(8) ?
    F1 B1 F2 . . 110.9(3) ?
    F4A B1 F3A . . 113.7(10) ?
    F1 B1 F3A . . 105.9(10) ?
    F2 B1 F3A . . 114.3(10) ?
    F3C B1 F4C . . 98.9(18) ?
    F1 B1 F4C . . 93.6(11) ?
    F2 B1 F4C . . 109.0(9) ?
    F3A B1 F4C . . 121.0(11) ?
    F3C B1 F3B . . 48.0(18) ?
    F4A B1 F3B . . 137.4(11) ?
    F4B B1 F3B . . 101.5(14) ?
    F1 B1 F3B . . 100.6(9) ?
    F2 B1 F3B . . 93.8(7) ?
