# Supplementary material for: {Bis[2-(diphenyl­phosphan­yl)eth­yl]phenyl­phosphane-κ3 P,P′,P′′}[(Z)-8-mesityl­cyclo­oct-4-en-1-yl]platinum(II) tetra­fluorido­borate dichloro­methane disolvate
Source: Acta Crystallogr Sect E Struct Rep Online. 2011 Jun 25;67(Pt 7):m972. doi: 10.1107/S1600536811023853 (PMC3151910; doi:10.1107/S1600536811023853)
Supplement: Supplementary file 3 [file e-67-0m972-Isup3.hkl]

# 
# h,k,l, Fc-squared, Fo-squared, sigma(Fo-squared) and status flag 
# 
data_I
_shelx_title ' zsnew03 in P-1' 
_shelx_refln_list_code          4 
_shelx_F_calc_maximum      295.66 
_exptl_crystal_F_000      1220.00 
_reflns_d_resolution_high  0.8107 
 
loop_ 
 _symmetry_equiv_pos_as_xyz 
 'x, y, z' 
 '-x, -y, -z' 
 
_cell_length_a    10.1347 
_cell_length_b    14.0808 
_cell_length_c    19.8975 
_cell_angle_alpha  69.485 
_cell_angle_beta   77.798 
_cell_angle_gamma  87.516 
 
_shelx_F_squared_multiplier     1.000 
 
loop_ 
 _refln_index_h 
 _refln_index_k 
 _refln_index_l 
 _refln_F_squared_calc 
 _refln_F_squared_meas 
 _refln_F_squared_sigma 
 _refln_observed_status 
   2   0   0    26614.96    28198.85    598.16 o 
   3   0   0    27526.00    27914.62    414.27 o 
   4   0   0    15197.43    15359.29    365.84 o 
   5   0   0     4367.04     4173.38     74.98 o 
   6   0   0      333.99      340.05     20.06 o 
   7   0   0     8402.61     8104.64    138.31 o 
   8   0   0     6245.30     6002.52    110.13 o 
   9   0   0       46.29       30.83     26.26 o 
  10   0   0     2016.99     1857.43     54.05 o 
  11   0   0     1639.16     1650.09     52.84 o 
  12   0   0     1890.75     2044.43     83.23 o 
 -12   1   0       48.96       61.99     21.75 o 
 -11   1   0      636.01      628.22     42.28 o 
 -10   1   0     1384.74     1514.04     58.30 o 
  -9   1   0     4217.16     4102.28     84.20 o 
  -8   1   0     1061.80      978.15     36.94 o 
  -7   1   0     5456.13     5437.51     98.22 o 
  -6   1   0     1988.42     1904.42     44.21 o 
  -5   1   0     1347.22     1236.99     36.49 o 
  -4   1   0     1363.75     1379.93     51.55 o 
  -3   1   0    16967.48    18927.46    469.98 o 
  -2   1   0     6659.05     6553.03    145.98 o 
  -1   1   0     2793.86     2954.29     66.76 o 
   1   1   0    25725.50    28614.53    682.72 o 
   3   1   0     3800.83     3738.43     64.46 o 
   4   1   0     3368.10     3482.42     64.09 o 
   5   1   0    11999.58    12326.27    194.92 o 
   6   1   0     8672.42     8655.01    144.50 o 
   7   1   0      861.46     1053.01     47.18 o 
   8   1   0     5562.62     5463.26    131.29 o 
   9   1   0     2575.47     2641.70     65.01 o 
  10   1   0        8.73        2.88     32.49 o 
  11   1   0       84.54       77.49     22.37 o 
  12   1   0     1923.21     1966.53     60.76 o 
 -12   2   0     3028.95     3108.95     71.25 o 
 -11   2   0      629.13      647.63     35.18 o 
 -10   2   0      636.66      644.29     64.53 o 
  -9   2   0     2692.77     2641.89     61.16 o 
  -8   2   0     6466.27     6211.08    110.89 o 
  -7   2   0      570.05      559.42     26.73 o 
  -6   2   0     8717.00     8303.19    115.88 o 
  -5   2   0     7355.21     7460.78    103.16 o 
  -4   2   0     7432.13     7852.10    105.54 o 
  -3   2   0    17522.53    17587.58    232.09 o 
  -2   2   0     8676.36     8974.90    114.77 o 
  -1   2   0    24852.13    24907.20    526.95 o 
   0   2   0    13083.74    13171.82    256.35 o 
   1   2   0     4147.96     3791.98    135.30 o 
   2   2   0    34569.99    37129.57    668.03 o 
   3   2   0     8879.07     8866.51    139.99 o 
   4   2   0      409.12      272.47     12.93 o 
   5   2   0     4679.00     4700.95     94.82 o 
   6   2   0    14607.91    14923.28    192.03 o 
   7   2   0     2722.55     2838.57     64.13 o 
   8   2   0     1423.80     1271.96     43.40 o 
   9   2   0     5675.12     5596.49    110.26 o 
  10   2   0     2222.86     2242.93     76.55 o 
  11   2   0      125.53      102.32     24.52 o 
  12   2   0      443.32      370.29     39.17 o 
 -12   3   0     2533.07     2792.29    121.06 o 
 -11   3   0     5947.55     6128.21    150.43 o 
 -10   3   0      397.84      372.59     24.04 o 
  -9   3   0      219.31      238.95     20.25 o 
  -8   3   0     6010.40     6122.19    151.76 o 
  -7   3   0     6989.74     6886.31    100.82 o 
  -6   3   0      619.29      567.77     32.91 o 
  -5   3   0     4399.06     4620.35     68.16 o 
  -4   3   0    18710.57    18757.07    239.25 o 
  -3   3   0     5074.48     4997.34     68.79 o 
  -2   3   0     1423.06     1282.18     25.35 o 
  -1   3   0     1478.58     1487.79     27.88 o 
   0   3   0    71267.80    69057.73    907.65 o 
   1   3   0    16648.04    16892.66    293.93 o 
   2   3   0    17957.79    17970.71    181.35 o 
   3   3   0    35238.35    36029.91    389.95 o 
   4   3   0    18400.83    17328.19    193.92 o 
   5   3   0      582.61      561.27     20.50 o 
   6   3   0     4065.03     4026.50     64.24 o 
   7   3   0     3522.17     3437.11    181.14 o 
   8   3   0     1930.48     1959.77     68.98 o 
   9   3   0      201.64      161.23     23.54 o 
  10   3   0     1628.30     1628.08     88.12 o 
  11   3   0     1208.16     1166.94     61.42 o 
 -11   4   0     3840.32     4113.22    145.09 o 
 -10   4   0     2408.06     2513.93     57.86 o 
  -9   4   0       87.63       73.39     14.96 o 
  -8   4   0      162.48      148.10     15.82 o 
  -7   4   0     1527.48     1546.50     41.45 o 
  -6   4   0     3840.57     3723.95     67.20 o 
  -5   4   0     2104.16     2109.48     38.16 o 
  -4   4   0     8994.19     8486.30    113.91 o 
  -3   4   0      923.53      748.13     30.32 o 
  -2   4   0     9238.40     9382.02    122.30 o 
  -1   4   0     5883.60     6241.27     84.76 o 
   0   4   0      313.27      355.04     11.28 o 
   1   4   0    87415.70    88373.41    977.19 o 
   2   4   0    26973.03    27566.71    312.62 o 
   3   4   0     9758.17    10820.47    111.79 o 
   4   4   0    10980.25    10891.07    140.81 o 
   5   4   0     9564.27     9513.95    114.61 o 
   6   4   0      476.54      532.89     23.44 o 
   7   4   0      210.00      219.95     23.50 o 
   8   4   0     2572.00     2695.67     58.06 o 
   9   4   0     2496.51     2426.54    201.17 o 
  10   4   0       14.91       -1.78     25.81 o 
  11   4   0     1820.90     1661.84     74.77 o 
 -11   5   0        0.05       24.03     40.06 o 
 -10   5   0     1632.43     1555.03     82.78 o 
  -9   5   0     1223.61     1211.23     31.95 o 
  -8   5   0     2538.46     2482.12     47.20 o 
  -7   5   0      619.34      636.90     23.10 o 
  -6   5   0     5916.01     5571.38     90.67 o 
  -5   5   0    14166.86    13825.04    181.79 o 
  -4   5   0       47.95      112.15      9.15 o 
  -3   5   0     7232.74     6838.34     96.62 o 
  -2   5   0     7991.00     7981.07    106.70 o 
  -1   5   0    14422.67    14717.01    191.81 o 
   0   5   0       64.92       85.48      7.37 o 
   1   5   0    18991.65    19340.92    196.69 o 
   2   5   0    80833.09    83700.63    818.18 o 
   3   5   0     2751.41     2775.78     34.41 o 
   4   5   0     2267.76     2413.61     34.76 o 
   5   5   0     3389.07     3192.33     43.79 o 
   6   5   0    11285.89    11208.72    157.09 o 
   7   5   0     4100.37     4153.16     92.55 o 
   8   5   0      835.41      699.63     50.74 o 
   9   5   0     6102.66     5672.70    156.66 o 
  10   5   0     1813.42     1720.59     77.44 o 
  11   5   0        7.56        4.45     30.26 o 
 -11   6   0     1231.55     1314.70     78.33 o 
 -10   6   0      236.13      205.62     31.86 o 
  -9   6   0     1043.54     1115.46     51.05 o 
  -8   6   0     6802.73     6886.72    101.21 o 
  -7   6   0     7376.01     7255.49    180.05 o 
  -6   6   0      390.04      394.16     27.31 o 
  -5   6   0    10986.65    10863.38    145.80 o 
  -4   6   0    10090.92    10040.07    134.51 o 
  -3   6   0      162.07      136.71      9.96 o 
  -2   6   0     2085.82     2065.05     35.60 o 
  -1   6   0     6625.12     6399.15     90.56 o 
   0   6   0    11075.57    10884.79    148.26 o 
   1   6   0     5698.58     5733.03     66.22 o 
   2   6   0     3697.19     3371.65     44.13 o 
   3   6   0    10963.18    10920.63    115.87 o 
   4   6   0     2594.11     2593.02     40.40 o 
   5   6   0        2.35       10.70      9.15 o 
   6   6   0     2350.49     2387.50     43.82 o 
   7   6   0     6083.48     5744.80    156.66 o 
   8   6   0     1678.93     1729.49     74.77 o 
   9   6   0      816.59      823.36     57.86 o 
  10   6   0     2737.18     2656.10     98.80 o 
  11   6   0      885.41      774.40     60.53 o 
 -11   7   0     2648.39     2750.74     85.45 o 
 -10   7   0     1973.92     1995.66     69.07 o 
  -9   7   0     1129.22     1194.34     51.96 o 
  -8   7   0     1153.18     1128.84     47.04 o 
  -7   7   0     3448.72     3270.08     78.56 o 
  -6   7   0     2548.69     2597.95     46.10 o 
  -5   7   0       15.87       19.31     11.18 o 
  -4   7   0     4252.93     3854.71     59.85 o 
  -3   7   0     3169.04     3226.55     59.40 o 
  -2   7   0     1903.08     2013.19     48.41 o 
  -1   7   0      599.39      557.94     19.28 o 
   0   7   0    10203.05    10024.39    126.94 o 
   1   7   0    20695.34    20554.31    211.84 o 
   2   7   0     2532.75     2660.40     43.72 o 
   3   7   0    10149.68    10211.24    123.59 o 
   4   7   0    21409.17    22416.09    227.52 o 
   5   7   0     7716.78     7742.53    190.48 o 
   6   7   0       26.48       38.57     16.33 o 
   7   7   0     2943.84     2993.46    104.14 o 
   8   7   0     5289.92     5135.96    151.32 o 
   9   7   0     1016.31      944.41     63.20 o 
  10   7   0      372.28      301.75     42.73 o 
 -10   8   0     3650.31     3636.43    176.69 o 
  -9   8   0     3287.49     3491.09    168.68 o 
  -8   8   0      186.08      205.65     28.61 o 
  -7   8   0      720.82      720.35     38.88 o 
  -6   8   0     3369.32     3403.19     56.40 o 
  -5   8   0     3737.73     3705.33     59.64 o 
  -4   8   0      577.11      564.16     22.70 o 
  -3   8   0     2839.58     2658.88     46.27 o 
  -2   8   0     4597.97     4463.20     79.72 o 
  -1   8   0     2281.41     2238.00     42.71 o 
   0   8   0      329.86      354.82     17.05 o 
   1   8   0     7735.12     7724.98     98.47 o 
   2   8   0    11240.85    11878.18    214.30 o 
   3   8   0     1287.84     1303.77     40.16 o 
   4   8   0     1408.77     1539.76     41.30 o 
   5   8   0     7923.22     8297.95    145.82 o 
   6   8   0     7101.66     6880.51    127.54 o 
   7   8   0      677.49      732.81     56.52 o 
   8   8   0     2458.49     2372.16     97.02 o 
   9   8   0     3433.22     3426.05    121.06 o 
  10   8   0      858.61      880.32     66.76 o 
 -10   9   0       67.76       90.83     79.22 o 
  -9   9   0     1850.87     1939.91     65.19 o 
  -8   9   0     2021.11     1886.82     63.52 o 
  -7   9   0     1167.96     1159.93     47.68 o 
  -6   9   0       39.33       83.21     24.48 o 
  -5   9   0     2660.19     2750.27     55.34 o 
  -4   9   0     3558.63     3592.31     69.91 o 
  -3   9   0       10.72       21.42     10.29 o 
  -2   9   0     7099.97     6853.78    116.46 o 
  -1   9   0     3812.78     3639.70     70.84 o 
   0   9   0     3303.94     3353.29     67.91 o 
   1   9   0       69.09       63.92     17.80 o 
   2   9   0     5991.92     5749.02    105.81 o 
   3   9   0     7746.06     7865.95    186.92 o 
   4   9   0     2618.17     2748.94     54.68 o 
   5   9   0     1126.42     1177.36     44.21 o 
   6   9   0     7914.94     7978.37    162.45 o 
   7   9   0     3274.84     3210.85     78.67 o 
   8   9   0       34.83       40.95     32.93 o 
   9   9   0      772.11      784.19     66.76 o 
  -9  10   0      170.93      227.52     34.41 o 
  -8  10   0      679.32      648.92     92.57 o 
  -7  10   0     2118.23     2115.69     64.79 o 
  -6  10   0     1922.87     1914.04     60.07 o 
  -5  10   0      369.03      374.82     18.89 o 
  -4  10   0     3640.08     3470.45     59.12 o 
  -3  10   0     8626.82     8474.43    121.56 o 
  -2  10   0      138.16      167.20     30.71 o 
  -1  10   0     2779.66     2635.74     57.72 o 
   0  10   0     1375.06     1338.08     39.34 o 
   1  10   0     2808.06     2817.33     84.12 o 
   2  10   0       12.61       23.04     15.31 o 
   3  10   0     5582.65     5623.75    143.31 o 
   4  10   0     8251.89     8294.09    201.17 o 
   5  10   0     1549.50     1401.93     64.98 o 
   6  10   0     1319.72     1338.43     51.05 o 
   7  10   0     2665.41     2729.63     73.62 o 
   8  10   0     2581.35     2612.49    110.37 o 
   9  10   0      570.43      632.87     62.31 o 
  -9  11   0     1212.82     1164.78     56.38 o 
  -8  11   0       10.11       11.89     25.52 o 
  -7  11   0      600.15      631.21     42.98 o 
  -6  11   0     6735.13     6739.51    230.10 o 
  -5  11   0     3016.62     3106.64    159.78 o 
  -4  11   0        7.69       13.07     11.94 o 
  -3  11   0     4819.44     4611.99     75.66 o 
  -2  11   0     3538.00     3501.68     71.21 o 
  -1  11   0      731.10      703.21     81.00 o 
   0  11   0       58.47       64.08     24.48 o 
   1  11   0     2931.74     2936.64     66.70 o 
   2  11   0     9680.69     9756.40    169.15 o 
   3  11   0      122.57      151.32     27.59 o 
   4  11   0     4161.27     3893.36    113.93 o 
   5  11   0     5916.52     5901.46    157.55 o 
   6  11   0     1213.17     1216.79     65.87 o 
   7  11   0      183.35      179.80     36.49 o 
   8  11   0      892.52     1029.86     77.44 o 
  -8  12   0     1131.47     1164.20     56.38 o 
  -7  12   0      162.77      222.25     33.25 o 
  -6  12   0      650.54      671.15     44.06 o 
  -5  12   0     3988.82     4005.57     97.88 o 
  -4  12   0      665.70      723.64     26.05 o 
  -3  12   0      164.36      178.76     17.16 o 
  -2  12   0     2913.08     2977.46     65.43 o 
  -1  12   0      400.24      372.50     25.03 o 
   0  12   0       31.39       34.37     16.96 o 
   1  12   0     1551.66     1581.29     48.54 o 
   2  12   0     4997.27     5205.38    200.72 o 
   3  12   0     2974.74     3094.93     97.02 o 
   4  12   0       15.57      -24.92     24.03 o 
   5  12   0     1749.47     1918.20     78.33 o 
   6  12   0     4482.90     4377.59    132.63 o 
   7  12   0     2466.10     2611.60     99.69 o 
  -7  13   0     1514.12     1679.50     64.80 o 
  -6  13   0      584.14      505.00     51.63 o 
  -5  13   0      396.58      374.48     37.16 o 
  -4  13   0     2649.27     2698.88     51.73 o 
  -3  13   0     2366.88     2532.35     52.27 o 
  -2  13   0        9.02        1.10     15.90 o 
  -1  13   0      796.49      767.44     35.86 o 
   0  13   0     2094.94     2037.87     55.59 o 
   1  13   0     3485.39     3369.50     78.33 o 
   2  13   0      370.08      358.77     29.26 o 
   3  13   0     4566.95     4518.22    128.18 o 
   4  13   0     3192.75     3125.19    102.36 o 
   5  13   0      218.24      229.65     37.38 o 
   6  13   0      512.08      586.59     51.63 o 
   7  13   0     3099.73     3037.07    111.26 o 
  -6  14   0     1573.08     1448.71     63.25 o 
  -5  14   0      644.37      632.58     45.96 o 
  -4  14   0       89.57       41.33     60.97 o 
  -3  14   0     1416.76     1434.60     71.69 o 
  -2  14   0     1776.77     1743.06     68.98 o 
  -1  14   0       17.90       27.11     18.73 o 
   0  14   0     1150.17     1123.51     44.21 o 
   1  14   0     3496.35     3587.19     81.91 o 
   2  14   0      592.09      670.26     49.85 o 
   3  14   0      337.46      283.95     37.38 o 
   4  14   0     2020.21     1953.80     81.00 o 
   5  14   0     1357.19     1427.74     72.99 o 
  -5  15   0     1473.71     1553.66     67.13 o 
  -4  15   0      663.56      750.30     52.11 o 
  -3  15   0      240.45      215.61     19.18 o 
  -2  15   0     3061.84     3036.49     62.53 o 
  -1  15   0     1306.70     1320.30     46.72 o 
   0  15   0       20.80      -20.24     20.35 o 
   1  15   0      637.46      663.08     39.10 o 
   2  15   0      614.91      547.42     44.51 o 
   3  15   0      868.38      877.65     58.75 o 
   4  15   0       19.99       31.15     31.15 o 
  -2  16   0      103.96      153.96     21.05 o 
  -1  16   0     1489.64     1658.35     53.35 o 
   0  16   0      818.32      850.77     51.18 o 
   1  16   0      105.60       97.02     31.15 o 
  -3 -15   1      540.03      584.81     46.29 o 
  -2 -15   1       58.46       41.84     28.48 o 
  -1 -15   1     1263.62     1297.18     48.56 o 
   0 -15   1     1745.10     1741.71     53.67 o 
   1 -15   1      206.60      164.23     22.90 o 
   2 -15   1      329.59      401.41     27.90 o 
   3 -15   1     2249.93     2298.00     79.58 o 
   4 -15   1      597.30      576.31     48.33 o 
  -5 -14   1       10.88       15.13     31.15 o 
  -4 -14   1     1670.30     1521.21     71.21 o 
  -3 -14   1     3504.17     3548.00    109.48 o 
  -2 -14   1      935.12     1002.27     56.08 o 
  -1 -14   1      145.50      142.81     23.87 o 
   0 -14   1     2115.69     2095.63     84.56 o 
   1 -14   1     1125.52     1261.51     43.14 o 
   2 -14   1      325.07      377.69     24.24 o 
   3 -14   1      118.95      134.23     33.07 o 
   4 -14   1     2996.84     2914.73     87.47 o 
   5 -14   1     1510.43     1743.37     95.69 o 
   6 -14   1       16.73       19.43     29.63 o 
  -6 -13   1     1745.77     1867.46     82.78 o 
  -5 -13   1     1053.08     1085.94     63.20 o 
  -4 -13   1      737.41      745.03     53.41 o 
  -3 -13   1      703.89      724.55     50.74 o 
  -2 -13   1     3471.70     3483.69     80.41 o 
  -1 -13   1     1448.07     1458.78     48.10 o 
   0 -13   1       80.40       76.96     19.40 o 
   1 -13   1      389.38      422.25     26.55 o 
   2 -13   1     2172.81     2094.93     58.75 o 
   3 -13   1     2586.69     2457.05     93.07 o 
   4 -13   1       31.66       82.16     27.99 o 
   5 -13   1     4096.28     4111.98    128.18 o 
   6 -13   1     1267.53     1380.37     59.17 o 
   7 -13   1        4.12       12.78     27.77 o 
  -7 -12   1       30.65       22.25     33.82 o 
  -6 -12   1     1067.06     1020.07     63.20 o 
  -5 -12   1     2051.27     2100.67     81.89 o 
  -4 -12   1     6088.29     6161.38    162.00 o 
  -3 -12   1     1604.16     1590.64     52.18 o 
  -2 -12   1     1450.63     1398.14     47.26 o 
  -1 -12   1     5733.80     5646.26    108.46 o 
   0 -12   1     5611.27     5682.85    107.43 o 
   1 -12   1       19.21       29.21     15.90 o 
   2 -12   1     1187.74     1057.91     67.20 o 
   3 -12   1     1182.80     1131.15     31.41 o 
   4 -12   1      985.60     1066.70     48.74 o 
   5 -12   1      611.10      589.26     41.24 o 
   6 -12   1     4260.19     4112.76    104.14 o 
   7 -12   1     1072.43     1054.48     85.90 o 
   8 -12   1      107.25      121.39     32.21 o 
  -8 -11   1     2465.99     2518.14     98.80 o 
  -7 -11   1     2573.02     2671.24     99.69 o 
  -6 -11   1      123.42      152.21     33.82 o 
  -5 -11   1      493.33      389.87     39.17 o 
  -4 -11   1     3500.60     3548.00    106.81 o 
  -3 -11   1    11755.16    11487.58    195.96 o 
  -2 -11   1      210.89      248.99     23.30 o 
  -1 -11   1     4023.72     4032.88     82.86 o 
   0 -11   1     5687.41     5726.50    106.31 o 
   1 -11   1     2440.35     2339.67     54.54 o 
   2 -11   1      122.00       99.16     15.77 o 
   3 -11   1      787.23      803.79     36.08 o 
   4 -11   1     6788.98     6911.19    139.14 o 
   5 -11   1     2934.09     2991.09     79.35 o 
   6 -11   1     1268.22     1266.30     51.53 o 
   7 -11   1     3541.41     3652.51     92.55 o 
   8 -11   1      822.05      917.73     50.62 o 
   9 -11   1      630.72      715.82     84.56 o 
  -9 -10   1     1229.70     1366.33     88.12 o 
  -8 -10   1        5.66        6.06     58.30 o 
  -7 -10   1     1923.14     1940.45     82.78 o 
  -6 -10   1     4136.95     4009.97    121.06 o 
  -5 -10   1     2367.76     2402.42     85.45 o 
  -4 -10   1      588.42      623.97     45.40 o 
  -3 -10   1     2431.75     2544.84     82.78 o 
  -2 -10   1    12196.93    11936.10    198.31 o 
  -1 -10   1      192.37      275.94     25.81 o 
   0 -10   1       26.88       11.17     13.17 o 
   1 -10   1      661.28      661.70     28.49 o 
   2 -10   1     3485.45     3331.56     66.09 o 
   3 -10   1      976.01      954.21     31.47 o 
   4 -10   1     1165.13     1037.03     25.17 o 
   5 -10   1     5086.30     5110.10    234.99 o 
   6 -10   1     1623.36     1613.04     55.18 o 
   7 -10   1       40.93       46.55     23.99 o 
   8 -10   1     1243.42     1271.76     54.30 o 
   9 -10   1     2526.73     2509.85     78.49 o 
  -9  -9   1     1403.85     1378.79     83.67 o 
  -8  -9   1     2772.83     2490.54    105.03 o 
  -7  -9   1      272.21      271.34     36.05 o 
  -6  -9   1     4504.63     4661.99     98.43 o 
  -5  -9   1     7239.43     6890.38    174.46 o 
  -4  -9   1     1810.93     1888.82     69.43 o 
  -3  -9   1      779.73      655.12     41.84 o 
  -2  -9   1     4910.92     4716.88    118.39 o 
  -1  -9   1     7430.00     7366.26    156.66 o 
   0  -9   1      787.62      810.72     29.94 o 
   1  -9   1       14.82       21.54     11.85 o 
   2  -9   1     3200.08     3127.96     67.65 o 
   3  -9   1     6071.20     5757.98     85.57 o 
   4  -9   1      997.49      985.00     27.36 o 
   5  -9   1      614.78      627.86     48.96 o 
   6  -9   1     2093.44     2275.08     63.50 o 
   7  -9   1      674.88      727.80     43.17 o 
   8  -9   1      347.55      282.96     30.93 o 
   9  -9   1     1667.82     1627.68     61.80 o 
  10  -9   1     3334.27     3382.54    104.59 o 
 -10  -8   1      973.60     1046.78     73.88 o 
  -9  -8   1      187.42      161.11     39.17 o 
  -8  -8   1     4958.21     5092.35    157.55 o 
  -7  -8   1     5991.91     6000.61    118.20 o 
  -6  -8   1      264.23      294.14     31.15 o 
  -5  -8   1     4163.91     4215.02     87.42 o 
  -4  -8   1    11900.95    12034.33    199.72 o 
  -3  -8   1     6488.03     6075.93    148.65 o 
  -2  -8   1      708.50      658.38     28.86 o 
  -1  -8   1     7432.06     7340.71    125.31 o 
   0  -8   1    23042.29    22934.02    350.49 o 
   1  -8   1     6848.64     6368.99    107.71 o 
   2  -8   1      138.57      131.87     12.66 o 
   3  -8   1     4078.77     3898.87     60.85 o 
   4  -8   1     6531.93     6429.80     91.57 o 
   5  -8   1     1403.60     1382.80     45.31 o 
   6  -8   1      487.94      530.59     38.72 o 
   7  -8   1     4515.31     4297.34    209.62 o 
   8  -8   1     2962.05     2958.35     78.91 o 
   9  -8   1       60.72      115.05     27.00 o 
  10  -8   1     1180.60     1164.95     55.80 o 
 -10  -7   1     1213.92     1061.02     70.32 o 
  -9  -7   1     1545.72     1352.08     73.88 o 
  -8  -7   1       43.93       14.24     29.37 o 
  -7  -7   1     5404.80     5585.00    182.92 o 
  -6  -7   1     3365.56     3373.71     74.98 o 
  -5  -7   1      273.73      288.33     22.55 o 
  -4  -7   1     1923.29     1897.54     41.07 o 
  -3  -7   1     2354.59     2170.68     50.43 o 
  -2  -7   1     9396.68     9159.52    107.99 o 
  -1  -7   1    13883.26    14125.50    169.73 o 
   0  -7   1     3481.79     3369.41     49.93 o 
   1  -7   1    10228.12     9685.14    133.18 o 
   2  -7   1    15036.05    15448.19    405.60 o 
   3  -7   1       12.48       -0.19      7.18 o 
   4  -7   1     1216.92     1176.20     50.86 o 
   5  -7   1     4229.65     4138.64     86.75 o 
   6  -7   1     2374.67     2397.00     84.12 o 
   7  -7   1      170.28      165.52     23.87 o 
   8  -7   1     6365.63     6449.32    136.19 o 
   9  -7   1     2182.69     2164.69     67.74 o 
  10  -7   1       58.97       70.75     28.32 o 
  11  -7   1      367.09      426.93     67.20 o 
 -10  -6   1      227.64      145.98     35.60 o 
  -9  -6   1     4827.08     4413.19    137.08 o 
  -8  -6   1     5464.90     5610.40    158.44 o 
  -7  -6   1      581.92      604.39     48.96 o 
  -6  -6   1     7909.09     7773.36    136.51 o 
  -5  -6   1     5579.33     5382.82     66.78 o 
  -4  -6   1     1164.39     1208.17     24.63 o 
  -3  -6   1     4322.42     4333.55     54.97 o 
  -2  -6   1    16166.34    16270.08    153.75 o 
  -1  -6   1    27765.41    27491.16    315.04 o 
   0  -6   1       81.73      156.60     14.90 o 
   1  -6   1    27528.20    28197.97    467.64 o 
   2  -6   1     2998.57     2764.85     43.91 o 
   3  -6   1     4023.17     3765.97     56.10 o 
   4  -6   1      165.60      182.49     15.52 o 
   5  -6   1     3564.29     3562.48     75.77 o 
   6  -6   1    10608.92    10732.40    189.07 o 
   7  -6   1     1130.30     1075.46     41.70 o 
   8  -6   1      904.83      967.85     53.41 o 
   9  -6   1     4752.36     4799.69    108.48 o 
  10  -6   1     1279.02     1418.17     92.13 o 
  11  -6   1      804.27      940.85     70.32 o 
 -11  -5   1     2582.06     2685.48    101.47 o 
 -10  -5   1      797.08      731.67     56.97 o 
  -9  -5   1       48.75       26.70     27.59 o 
  -8  -5   1     7992.93     7779.61    199.39 o 
  -7  -5   1     4016.22     4206.66    144.20 o 
  -6  -5   1      542.93      515.72     20.63 o 
  -5  -5   1     7834.60     7778.93     88.05 o 
  -4  -5   1    18622.40    18061.91    183.19 o 
  -3  -5   1    10913.37    11013.82    117.88 o 
  -2  -5   1     1630.20     1712.10     27.28 o 
  -1  -5   1    27856.09    27828.58    315.97 o 
   0  -5   1    26961.15    26294.19    304.95 o 
   1  -5   1     2016.46     1735.20     30.33 o 
   2  -5   1      311.98      353.81     14.11 o 
   3  -5   1      215.48      222.14     10.93 o 
   4  -5   1    16491.12    16430.42    189.18 o 
   5  -5   1     2936.27     2943.63     47.62 o 
   6  -5   1     2593.69     2573.68     51.70 o 
   7  -5   1     3313.43     3308.10     77.68 o 
   8  -5   1     1081.17     1011.52     44.85 o 
   9  -5   1       35.41        3.34     22.42 o 
  10  -5   1     1881.89     1832.60     64.50 o 
  11  -5   1     2650.45     2705.06    112.15 o 
 -11  -4   1      850.22      866.08     60.53 o 
 -10  -4   1     2891.51     2721.08     97.91 o 
  -9  -4   1     2567.20     2200.36     84.56 o 
  -8  -4   1      244.57      281.13     37.83 o 
  -7  -4   1     4579.73     4573.26    206.06 o 
  -6  -4   1     1974.63     2054.87     43.58 o 
  -5  -4   1      130.77      142.03     12.96 o 
  -4  -4   1     2310.53     2187.57     32.11 o 
  -3  -4   1    11241.08    11000.39    113.96 o 
  -2  -4   1     2796.81     2915.92     41.67 o 
  -1  -4   1       28.20       44.18     10.44 o 
   0  -4   1     7418.74     6934.02     91.73 o 
   1  -4   1    20661.10    21867.25    277.96 o 
   2  -4   1     8032.55     8032.43    104.93 o 
   3  -4   1     1322.56     1243.41     22.67 o 
   4  -4   1    12050.93    11875.29    130.97 o 
   5  -4   1    15815.23    15748.36    203.53 o 
   6  -4   1       70.85       74.83      9.06 o 
   7  -4   1     1494.31     1582.93     40.21 o 
   8  -4   1     1778.46     1864.02     37.63 o 
   9  -4   1      897.31      989.49     47.63 o 
  10  -4   1       44.86       64.09     33.82 o 
  11  -4   1     1948.71     1967.15     92.57 o 
 -11  -3   1      115.14      109.48     32.04 o 
 -10  -3   1     2829.66     2746.01     95.24 o 
  -9  -3   1     4315.87     4140.37    132.63 o 
  -8  -3   1      621.01      648.49     39.17 o 
  -7  -3   1     2313.41     2330.32     79.22 o 
  -6  -3   1    14673.12    15286.94    239.17 o 
  -5  -3   1    12759.38    12971.03    168.31 o 
  -4  -3   1      104.31      149.02     12.08 o 
  -3  -3   1     5966.71     5863.77     64.02 o 
  -2  -3   1    38993.04    39134.34    436.95 o 
  -1  -3   1     1365.33     1250.85     20.65 o 
   0  -3   1    12710.58    12165.25    171.90 o 
   1  -3   1    12823.73    12713.09    189.93 o 
   2  -3   1    28192.08    28781.89    356.32 o 
   3  -3   1    12326.37    11767.05    150.30 o 
   4  -3   1      230.01      305.08     39.81 o 
   5  -3   1     8494.06     8260.56    111.41 o 
   6  -3   1     7747.06     7426.89    120.51 o 
   7  -3   1      470.81      460.32     19.77 o 
   8  -3   1     1953.95     1877.54     39.77 o 
   9  -3   1     4043.53     4007.59     76.52 o 
  10  -3   1     3535.36     3550.24     70.47 o 
  11  -3   1       97.38      106.81     41.84 o 
  12  -3   1     2319.17     2243.98    105.92 o 
 -11  -2   1     1359.74     1408.16     66.76 o 
 -10  -2   1       32.92       37.03     22.22 o 
  -9  -2   1      375.84      278.31     51.18 o 
  -8  -2   1     2147.17     2163.78     58.04 o 
  -7  -2   1     6965.98     6831.07    123.69 o 
  -6  -2   1      450.64      545.89     91.24 o 
  -5  -2   1     6470.70     6350.06     88.35 o 
  -4  -2   1     7650.65     7609.53    133.84 o 
  -3  -2   1     4380.93     4640.90     64.00 o 
  -2  -2   1     5067.72     4767.59     85.16 o 
  -1  -2   1    40215.04    40111.26    958.65 o 
   0  -2   1    10915.32    11116.10    170.44 o 
   1  -2   1    12709.72    12593.35    269.70 o 
   2  -2   1    21116.73    20628.26    255.95 o 
   3  -2   1     7064.63     6986.21    116.30 o 
   4  -2   1     8353.39     8350.65    110.15 o 
   5  -2   1      829.81      866.77     21.30 o 
   6  -2   1     2298.56     2334.95     41.40 o 
   7  -2   1     4799.62     4845.00     74.62 o 
   8  -2   1      767.81      720.22     28.97 o 
   9  -2   1       36.06       40.41     14.96 o 
  10  -2   1     1896.17     1849.60     47.91 o 
  11  -2   1     1659.68     1553.64    100.58 o 
  12  -2   1       32.68       31.15     40.95 o 
 -12  -1   1      776.63      811.78     55.19 o 
 -11  -1   1      911.75      994.69     46.07 o 
 -10  -1   1     2480.26     2253.88     63.30 o 
  -9  -1   1     2296.10     2219.92     99.69 o 
  -8  -1   1      130.29      148.14     20.10 o 
  -7  -1   1    14642.41    14514.86    234.40 o 
  -6  -1   1    22993.30    22945.91    286.92 o 
  -5  -1   1     1608.71     1493.25     26.71 o 
  -4  -1   1    18587.48    19161.14    285.66 o 
  -3  -1   1    26698.41    27479.53    410.23 o 
  -2  -1   1     7519.65     7582.89    170.01 o 
  -1  -1   1     1037.80      956.87     31.15 o 
   0  -1   1    46660.33    45791.34   1099.42 o 
   1  -1   1    28661.46    30226.53    637.32 o 
   2  -1   1      296.08      515.86     14.75 o 
   3  -1   1    29931.13    30792.59    382.36 o 
   4  -1   1    15929.69    16890.42    214.71 o 
   5  -1   1     5975.32     6046.81     84.74 o 
   6  -1   1       91.28       92.40     12.00 o 
   7  -1   1     3296.31     3072.85     61.94 o 
   8  -1   1     3216.27     3184.89     65.87 o 
   9  -1   1     1284.66     1291.27     40.78 o 
  10  -1   1      100.54       82.79     18.75 o 
  11  -1   1     2435.31     2452.24     59.94 o 
  12  -1   1     1684.84     1738.79     49.45 o 
 -12   0   1      603.45      530.51     43.62 o 
 -11   0   1      116.23      138.27     24.52 o 
 -10   0   1     1772.76     1717.75     80.11 o 
  -9   0   1     6447.07     6259.79    118.75 o 
  -8   0   1     2375.49     2327.61     62.75 o 
  -7   0   1     1611.18     1601.95     44.85 o 
  -6   0   1    20321.06    20579.72    327.56 o 
  -5   0   1      627.00      577.31     24.92 o 
  -4   0   1    18903.46    19793.16    368.06 o 
  -3   0   1    10802.85    11505.60    177.37 o 
   1   0   1    44073.82    45090.56    949.75 o 
   2   0   1    23483.87    25283.00    391.88 o 
   3   0   1    18625.83    18690.53    234.54 o 
   4   0   1     6791.66     7501.66    125.06 o 
   5   0   1     5644.47     5462.24    114.38 o 
   6   0   1    22915.99    22841.68    448.62 o 
   7   0   1      547.81      514.45     26.08 o 
   8   0   1     4979.63     4931.67    173.57 o 
   9   0   1     3825.56     3815.12     78.87 o 
  10   0   1      497.14      485.59     29.11 o 
  11   0   1       35.37        0.26     18.44 o 
  12   0   1      767.11      702.64     41.39 o 
 -12   1   1     3133.07     3300.34     80.91 o 
 -11   1   1     2155.80     2064.90     59.73 o 
 -10   1   1      230.43      225.53     24.52 o 
  -9   1   1     1983.22     1869.91     53.04 o 
  -8   1   1     9949.81     9995.19    169.35 o 
  -7   1   1     2665.03     2556.90     78.78 o 
  -6   1   1     3355.26     3245.42     76.10 o 
  -5   1   1     2875.05     2785.71     55.38 o 
  -4   1   1     1181.10     1194.93     36.49 o 
  -3   1   1     2018.84     2254.03     35.74 o 
  -2   1   1     3512.89     3468.78     83.67 o 
   1   1   1     1841.96     1673.42     46.29 o 
   2   1   1    29660.81    29789.48    631.09 o 
   3   1   1    15858.77    17239.38    439.72 o 
   4   1   1       57.00       57.40      8.73 o 
   5   1   1       96.36      111.01     12.17 o 
   6   1   1    16631.48    17416.65    270.33 o 
   7   1   1     7666.02     7853.01    172.68 o 
   8   1   1      104.49      100.81     20.03 o 
   9   1   1     1105.99     1146.65     47.62 o 
  10   1   1     1663.40     1693.02     66.76 o 
  11   1   1     1080.02     1077.74     43.80 o 
  12   1   1       53.96       17.90     21.53 o 
 -12   2   1     1057.50     1152.62     46.58 o 
 -11   2   1     3500.11     3554.28     81.03 o 
 -10   2   1     1478.08     1431.38     47.65 o 
  -9   2   1        3.96      -21.02     15.90 o 
  -8   2   1     1101.79     1067.56     37.85 o 
  -7   2   1     5822.46     5428.81     98.85 o 
  -6   2   1     2229.94     2198.35     49.14 o 
  -5   2   1      297.96      222.55     18.68 o 
  -4   2   1    16562.89    17542.85    266.65 o 
  -3   2   1    41161.91    42586.00    528.21 o 
  -2   2   1       99.28      116.29      8.74 o 
  -1   2   1    24186.49    24681.11    523.39 o 
   0   2   1    25043.38    23682.65    798.43 o 
   1   2   1     9938.76     8982.15    157.35 o 
   2   2   1      713.75      814.46     32.93 o 
   3   2   1    10410.48     9928.99    154.44 o 
   4   2   1     4704.81     4532.66     78.56 o 
   5   2   1     7353.82     6890.81    115.63 o 
   6   2   1       20.45       33.82     22.25 o 
   7   2   1    12254.25    12340.56    200.99 o 
   8   2   1     3722.22     3790.93     78.95 o 
   9   2   1       22.70       30.76     38.27 o 
  10   2   1      558.60      483.12     31.94 o 
  11   2   1      795.09      821.60     41.32 o 
  12   2   1     1410.60     1385.83     51.53 o 
 -11   3   1      819.23      887.99     39.99 o 
 -10   3   1     4336.99     4462.92     91.11 o 
  -9   3   1     1745.69     1708.59     74.77 o 
  -8   3   1     1435.07     1415.94     42.73 o 
  -7   3   1      408.07      443.76     22.13 o 
  -6   3   1     9622.08     9538.12    171.33 o 
  -5   3   1     9546.67     9876.99    195.81 o 
  -4   3   1       68.06       51.53      8.03 o 
  -3   3   1     5467.84     5871.81    103.58 o 
  -2   3   1     7037.61     6796.41     90.03 o 
  -1   3   1     1831.36     1934.03     29.31 o 
   0   3   1      938.46      895.95     32.93 o 
   1   3   1    16198.82    16864.84    319.55 o 
   2   3   1    17354.84    17156.76    196.04 o 
   3   3   1      178.90      210.90     11.55 o 
   4   3   1     3602.64     3795.37     51.18 o 
   5   3   1    24803.15    25210.27    270.90 o 
   6   3   1     8497.73     8170.86    139.17 o 
   7   3   1      532.01      482.43     27.50 o 
   8   3   1     2727.31     2800.70     66.39 o 
   9   3   1     1618.43     1520.85     49.62 o 
  10   3   1      329.67      298.56     43.17 o 
  11   3   1       37.34      -10.41     24.48 o 
  12   3   1     1091.74     1053.90     58.75 o 
 -11   4   1     1520.16     1500.94     72.99 o 
 -10   4   1     2573.33     2659.82     63.17 o 
  -9   4   1     1019.06     1076.49     44.06 o 
  -8   4   1     3236.78     3237.69     59.31 o 
  -7   4   1     5793.98     5892.05     89.76 o 
  -6   4   1     3237.53     3289.49     55.56 o 
  -5   4   1    16556.81    16816.50    218.74 o 
  -4   4   1     2330.06     2275.55     39.03 o 
  -3   4   1     5229.07     5478.07     76.51 o 
  -2   4   1    15564.25    15818.52    214.49 o 
  -1   4   1     6158.05     6439.70    143.31 o 
   0   4   1       60.76       59.19      7.55 o 
   1   4   1      273.58      369.13     11.94 o 
   2   4   1    28367.54    29560.34    266.20 o 
   3   4   1     6955.36     6950.95     83.70 o 
   4   4   1      712.44      884.88     20.94 o 
   5   4   1     2199.42     2317.75     37.72 o 
   6   4   1     6587.24     6391.60     97.90 o 
   7   4   1     3824.48     3837.13     68.99 o 
   8   4   1      408.44      394.32     24.56 o 
   9   4   1     1504.49     1553.14     63.18 o 
  10   4   1     3016.44     2958.11     81.45 o 
  11   4   1      350.33      301.75     37.38 o 
 -11   5   1     4478.80     4663.71     90.89 o 
 -10   5   1     1014.46     1049.12     38.14 o 
  -9   5   1      316.45      345.23     20.90 o 
  -8   5   1     1204.80     1175.38     33.07 o 
  -7   5   1    11168.91    10916.17    151.27 o 
  -6   5   1     5582.49     5197.54     79.26 o 
  -5   5   1     6796.26     6387.43     92.17 o 
  -4   5   1    12056.59    11458.91    152.20 o 
  -3   5   1     6721.90     6653.57     91.39 o 
  -2   5   1      219.13      158.52      9.33 o 
  -1   5   1     8280.82     8217.92    111.34 o 
   0   5   1    11422.53    10535.00    174.86 o 
   1   5   1    10170.31    10285.08    122.96 o 
   2   5   1    10639.61    10816.85    103.87 o 
   3   5   1    49114.26    49511.72    442.72 o 
   4   5   1     6348.33     5933.20     75.84 o 
   5   5   1     3365.78     3607.77     52.98 o 
   6   5   1      180.20      212.15     16.50 o 
   7   5   1     5822.69     6040.58    120.77 o 
   8   5   1     8817.95     9029.73    138.37 o 
   9   5   1       24.26       14.05     31.60 o 
  10   5   1     2277.29     2212.83     85.45 o 
  11   5   1     1379.77     1324.49     67.65 o 
 -11   6   1     1371.89     1330.72     81.00 o 
 -10   6   1     2608.62     2789.88     61.03 o 
  -9   6   1      432.11      454.74     24.72 o 
  -8   6   1      374.01      396.78     22.80 o 
  -7   6   1     1218.07     1258.15     32.85 o 
  -6   6   1     8481.70     8317.24    136.37 o 
  -5   6   1     3508.90     3710.71     59.30 o 
  -4   6   1     1033.39      960.31     24.51 o 
  -3   6   1     6519.01     6969.84     97.04 o 
  -2   6   1     6654.74     6777.82     83.89 o 
  -1   6   1       95.36       81.26      9.01 o 
   0   6   1     4961.32     5345.43     80.04 o 
   1   6   1    20173.29    21132.41    214.82 o 
   2   6   1     5423.50     5510.11     64.88 o 
   3   6   1     3637.18     3482.05     51.56 o 
   4   6   1     6290.24     6112.00     85.85 o 
   5   6   1     1651.60     1625.00     32.69 o 
   6   6   1      755.40      718.85     28.17 o 
   7   6   1     1133.64     1100.87     44.95 o 
   8   6   1     8072.52     7615.83    194.94 o 
   9   6   1     3946.25     3601.41    114.82 o 
  10   6   1      276.28      206.51     36.49 o 
  11   6   1      854.40      899.02     61.42 o 
 -11   7   1        8.46       23.14     40.06 o 
 -10   7   1     1401.26     1396.76     60.43 o 
  -9   7   1     3700.53     3740.26     65.19 o 
  -8   7   1     1675.88     1596.60     38.17 o 
  -7   7   1      519.43      481.86     27.98 o 
  -6   7   1     3515.10     3334.28     57.31 o 
  -5   7   1     6539.76     6472.94     94.27 o 
  -4   7   1       38.55       38.39      9.96 o 
  -3   7   1     2657.57     2653.30     45.37 o 
  -2   7   1     7214.74     7006.67     88.21 o 
  -1   7   1     1360.90     1319.51     30.34 o 
   0   7   1      108.20      109.23     10.58 o 
   1   7   1     5098.73     4958.24     55.07 o 
   2   7   1    16670.51    16983.86    177.61 o 
   3   7   1     5635.70     5781.44     68.36 o 
   4   7   1     2045.71     2051.17     33.58 o 
   5   7   1     6217.53     6507.37     87.11 o 
   6   7   1     8021.71     7952.21    104.33 o 
   7   7   1     4833.32     4869.82    140.64 o 
   8   7   1      547.61      597.27     48.96 o 
   9   7   1     4518.24     4079.40    128.18 o 
  10   7   1     1998.28     1975.17     85.45 o 
  11   7   1        2.90       -6.23     31.15 o 
 -10   8   1      333.08      339.74     38.70 o 
  -9   8   1     2299.28     2540.20     76.96 o 
  -8   8   1     5030.87     5202.99     82.18 o 
  -7   8   1     3154.65     3242.09     57.51 o 
  -6   8   1     2398.14     2408.02     47.77 o 
  -5   8   1     2657.76     2733.25     71.82 o 
  -4   8   1     7677.79     7458.96    128.56 o 
  -3   8   1     8419.32     8210.91    114.93 o 
  -2   8   1       20.29       19.97      9.34 o 
  -1   8   1     7855.59     7833.02    113.28 o 
   0   8   1     3829.63     3758.86     56.15 o 
   1   8   1      141.62      191.41     17.81 o 
   2   8   1     3254.76     3261.40     67.77 o 
   3   8   1    11288.79    11332.63    138.08 o 
   4   8   1     2451.98     2646.53     51.27 o 
   5   8   1      356.46      385.09     26.23 o 
   6   8   1     2835.93     2931.38     69.38 o 
   7   8   1     8624.80     8806.80    226.98 o 
   8   8   1     1662.48     1671.64     79.22 o 
   9   8   1      253.54      157.55     36.49 o 
  10   8   1     1127.37     1058.35     68.54 o 
 -10   9   1     2463.11     2480.46    109.48 o 
  -9   9   1       20.75       16.88     25.84 o 
  -8   9   1     1068.07     1051.02     47.90 o 
  -7   9   1      612.06      644.68     36.03 o 
  -6   9   1     1005.96     1051.17     29.30 o 
  -5   9   1     1916.08     1827.09     45.24 o 
  -4   9   1     3106.95     3193.78     72.81 o 
  -3   9   1     5550.98     5517.70     83.90 o 
  -2   9   1     1557.84     1695.34     41.90 o 
  -1   9   1     1230.53     1302.44     51.63 o 
   0   9   1     8537.55     8555.97    144.27 o 
   1   9   1     4318.84     4299.87     97.47 o 
   2   9   1      114.72      127.38     16.89 o 
   3   9   1     2746.14     2722.47     64.09 o 
   4   9   1     9471.28     9924.95    140.68 o 
   5   9   1      889.99      937.73     39.91 o 
   6   9   1      270.04      259.63     25.60 o 
   7   9   1     1505.37     1528.33     78.33 o 
   8   9   1     2401.17     2417.55     99.69 o 
   9   9   1      990.40      895.46     66.76 o 
  10   9   1       26.50       18.69     35.60 o 
  -9  10   1     3944.67     3913.32    101.46 o 
  -8  10   1      887.22      894.99     49.18 o 
  -7  10   1      383.07      396.99     34.73 o 
  -6  10   1     2771.20     2671.82     50.20 o 
  -5  10   1     7887.62     7727.86    112.59 o 
  -4  10   1     1473.08     1386.99     36.76 o 
  -3  10   1     4489.46     4320.22     70.94 o 
  -2  10   1     7659.72     7150.86    199.83 o 
  -1  10   1     2071.09     2004.52     76.99 o 
   0  10   1      238.39      189.02     19.10 o 
   1  10   1     1290.75     1340.20     41.92 o 
   2  10   1     6088.85     6253.95    153.99 o 
   3  10   1     5204.30     5548.09    142.42 o 
   4  10   1     2751.15     2689.04     87.23 o 
   5  10   1    12824.22    12922.22    463.31 o 
   6  10   1     3755.71     4167.76     92.64 o 
   7  10   1      511.41      465.90     34.09 o 
   8  10   1      718.11      712.09     62.31 o 
   9  10   1     3796.28     3742.93    137.08 o 
  -9  11   1     2996.52     3055.53    154.43 o 
  -8  11   1     1978.35     2079.92     69.72 o 
  -7  11   1       30.21       32.80     28.48 o 
  -6  11   1      139.44      137.25     20.94 o 
  -5  11   1     1610.92     1687.63     38.94 o 
  -4  11   1     7688.63     8111.21    118.87 o 
  -3  11   1      692.24      675.50     31.70 o 
  -2  11   1      305.62      291.34     22.20 o 
  -1  11   1     3289.91     3170.47     92.57 o 
   0  11   1      430.11      398.76     46.73 o 
   1  11   1       42.37       48.83     16.89 o 
   2  11   1      951.92      993.37     50.74 o 
   3  11   1     6678.26     6739.06    168.23 o 
   4  11   1      720.28      732.56     49.85 o 
   5  11   1     2145.88     2080.20     80.11 o 
   6  11   1     2197.45     2186.18     97.91 o 
   7  11   1     1824.72     1925.35     63.64 o 
   8  11   1     1177.74     1155.37     80.11 o 
  -8  12   1     1743.59     1680.63     66.51 o 
  -7  12   1     2001.44     2026.17     68.65 o 
  -6  12   1     2290.91     2271.36     82.78 o 
  -5  12   1      375.67      338.87     19.28 o 
  -4  12   1     3402.15     3559.72     64.47 o 
  -3  12   1     4592.18     4620.95     77.93 o 
  -2  12   1       42.63       -7.47     15.63 o 
  -1  12   1      231.22      253.75     35.60 o 
   0  12   1     5152.54     5143.97    141.53 o 
   1  12   1     2255.73     2217.96     89.01 o 
   2  12   1       23.75       41.98     18.38 o 
   3  12   1     5232.74     5143.08    138.86 o 
   4  12   1     7435.11     7217.94    183.36 o 
   5  12   1      636.20      575.90     47.18 o 
   6  12   1     2051.39     2067.74     84.56 o 
   7  12   1     2317.79     2549.29     98.80 o 
   8  12   1     2368.23     2355.24    113.04 o 
  -7  13   1     1528.30     1621.54    187.37 o 
  -6  13   1     2454.51     2555.44    172.24 o 
  -5  13   1     2531.73     2630.23     51.55 o 
  -4  13   1        2.64       -7.04     14.16 o 
  -3  13   1     2974.93     2786.00     55.96 o 
  -2  13   1     4649.91     4712.20     81.61 o 
  -1  13   1     1085.00     1191.21     42.73 o 
   0  13   1       96.50       62.65     30.26 o 
   1  13   1     4862.68     4657.17     97.01 o 
   2  13   1     2703.93     2615.03     77.44 o 
   3  13   1       29.23       23.14     26.70 o 
   4  13   1     1670.47     1789.13     75.66 o 
   5  13   1     4075.18     3899.59    121.06 o 
   6  13   1      956.01     1063.69     65.87 o 
   7  13   1        9.49       52.52     35.60 o 
  -6  14   1      784.30      732.81     52.96 o 
  -5  14   1     1383.29     1367.57     59.88 o 
  -4  14   1     1206.09     1195.29     40.04 o 
  -3  14   1       21.96       -2.53     15.75 o 
  -2  14   1     1030.41     1090.22     37.28 o 
  -1  14   1     1666.82     1636.87    103.25 o 
   0  14   1      171.45      145.93     29.82 o 
   1  14   1      248.39      277.37     27.33 o 
   2  14   1     1897.60     1899.51     74.77 o 
   3  14   1     1388.66     1404.60     66.76 o 
   4  14   1      126.09      141.53     34.71 o 
   5  14   1      871.28      841.16     60.53 o 
   6  14   1     2027.10     2168.32     90.79 o 
  -5  15   1      713.71      708.09     51.33 o 
  -4  15   1     1011.31     1046.04     33.79 o 
  -3  15   1     3242.72     3467.95    100.93 o 
  -2  15   1      286.45      307.42     30.55 o 
  -1  15   1     1446.27     1444.85     49.51 o 
   0  15   1     2821.31     2801.53     71.40 o 
   1  15   1      777.80      871.42     55.19 o 
   2  15   1       85.04       22.25     29.37 o 
   3  15   1      937.92      948.86     60.53 o 
   4  15   1     1728.50     1752.64     78.33 o 
  -3  16   1     1514.71     1534.29     77.14 o 
  -2  16   1     4035.56     4454.94    112.05 o 
  -1  16   1      155.67      133.13     26.00 o 
   0  16   1      482.35      528.73     42.73 o 
   1  16   1      932.90      924.83     56.97 o 
   2  16   1      684.19      602.61     48.07 o 
  -2 -15   2     1626.04     1738.39     70.32 o 
  -1 -15   2      136.93      111.56     24.94 o 
   0 -15   2      485.17      466.17     29.64 o 
   1 -15   2     1285.43     1249.91     41.22 o 
   2 -15   2     2208.88     2132.72    101.47 o 
   3 -15   2        9.28       37.88     38.27 o 
   4 -15   2     1646.68     1734.01     72.49 o 
  -4 -14   2      739.09      730.78     55.19 o 
  -3 -14   2      127.02      162.89     32.04 o 
  -2 -14   2     2929.16     2851.10     72.28 o 
  -1 -14   2     3897.50     3960.43     86.83 o 
   0 -14   2      390.45      379.50     27.62 o 
   1 -14   2      174.34      199.71     20.84 o 
   2 -14   2     1795.88     1744.05     43.39 o 
   3 -14   2     1999.78     2108.01     81.00 o 
   4 -14   2       64.35       85.94     32.93 o 
   5 -14   2     1445.31     1344.96    113.49 o 
   6 -14   2     1547.06     1655.30     66.94 o 
  -6 -13   2        1.45      -17.80     30.26 o 
  -5 -13   2      924.05      922.16     58.75 o 
  -4 -13   2     4805.26     4831.54    136.19 o 
  -3 -13   2     3368.35     3442.07    105.03 o 
  -2 -13   2        3.71       -3.59     19.54 o 
  -1 -13   2     7113.42     7049.41    179.80 o 
   0 -13   2     4626.44     4768.17    167.79 o 
   1 -13   2      579.11      549.65     30.26 o 
   2 -13   2       86.56       73.94     15.28 o 
   3 -13   2     2846.88     2905.85     84.47 o 
   4 -13   2     3381.85     3551.28     94.95 o 
   5 -13   2      164.42      158.10     32.77 o 
   6 -13   2     1225.16     1280.29     72.10 o 
   7 -13   2     1996.75     2107.23    117.94 o 
  -7 -12   2     2034.79     2335.66     94.35 o 
  -6 -12   2      264.98      259.91     39.17 o 
  -5 -12   2        7.69      -21.36     27.59 o 
  -4 -12   2      887.45      956.87     56.97 o 
  -3 -12   2     5474.38     5416.78    128.18 o 
  -2 -12   2     3205.14     3214.14    121.95 o 
  -1 -12   2       25.73       41.72     17.92 o 
   0 -12   2     3342.91     3491.12     74.00 o 
   1 -12   2     1219.61     1217.11     38.53 o 
   2 -12   2      942.36      946.85     31.81 o 
   3 -12   2       25.37       19.32     40.50 o 
   4 -12   2     1829.78     1747.60     61.49 o 
   5 -12   2     2620.92     2533.15     74.83 o 
   6 -12   2       52.21       63.90     26.55 o 
   7 -12   2     2067.74     2088.70     74.77 o 
   8 -12   2     1594.90     1567.71     62.85 o 
  -8 -11   2      192.91      209.18     42.73 o 
  -7 -11   2     1908.28     1818.51     81.00 o 
  -6 -11   2     2558.63     2570.65     93.46 o 
  -5 -11   2      933.68      925.72     57.86 o 
  -4 -11   2      503.15      434.38     38.27 o 
  -3 -11   2      743.51      804.93     38.50 o 
  -2 -11   2    11619.79    11547.09    194.97 o 
  -1 -11   2     6594.25     6368.27    117.10 o 
   0 -11   2       39.00       52.96     16.03 o 
   1 -11   2     2645.40     2585.14     57.49 o 
   2 -11   2     3877.93     3736.79     71.64 o 
   3 -11   2     4151.60     4229.28     98.11 o 
   4 -11   2       29.37       28.68     22.51 o 
   5 -11   2     4671.18     4785.63    108.18 o 
   6 -11   2     4225.48     4419.95    103.51 o 
   7 -11   2       15.39       13.34     24.94 o 
   8 -11   2      704.74      721.22     46.90 o 
   9 -11   2     1577.55     1594.72     64.83 o 
  -8 -10   2     2053.01     2105.12     90.79 o 
  -7 -10   2      822.34      797.54     57.86 o 
  -6 -10   2      318.93      267.03     36.49 o 
  -5 -10   2     2442.41     2539.50     88.12 o 
  -4 -10   2     5367.35     5382.53    142.42 o 
  -3 -10   2     4785.22     4582.88     93.26 o 
  -2 -10   2     1485.30     1538.77     45.55 o 
  -1 -10   2     7432.10     7279.58    127.99 o 
   0 -10   2      350.29      351.81     32.49 o 
   1 -10   2       40.70       59.56     14.15 o 
   2 -10   2      177.34      179.98     15.34 o 
   3 -10   2     4565.49     4259.59    128.62 o 
   4 -10   2     3731.80     3575.91     84.02 o 
   5 -10   2        4.21       34.15     20.71 o 
   6 -10   2     2922.34     2904.02     75.92 o 
   7 -10   2     2366.81     2290.44    112.15 o 
   8 -10   2       36.62       31.36     23.87 o 
   9 -10   2      185.20      228.49     38.72 o 
  -9  -9   2       21.27      -19.58     35.60 o 
  -8  -9   2     1429.56     1461.17     55.85 o 
  -7  -9   2     3530.60     3509.72    113.04 o 
  -6  -9   2      877.60      842.05     55.19 o 
  -5  -9   2      723.32      728.11     48.96 o 
  -4  -9   2     2928.34     2864.39     89.01 o 
  -3  -9   2     3548.65     3537.15     75.53 o 
  -2  -9   2     3311.46     3071.57     66.39 o 
  -1  -9   2     1572.22     1550.90     42.34 o 
   0  -9   2    12451.66    11923.46    201.17 o 
   1  -9   2    13221.02    13016.40    206.16 o 
   2  -9   2     1671.05     1633.54     38.18 o 
   3  -9   2     2067.72     2094.24    101.47 o 
   4  -9   2     7477.39     7561.60    183.81 o 
   5  -9   2     2565.03     2663.02     68.65 o 
   6  -9   2        0.83       -4.52     18.87 o 
   7  -9   2     2193.93     2310.35     65.87 o 
   8  -9   2     1289.69     1303.18     52.76 o 
   9  -9   2      379.23      394.29     36.56 o 
  10  -9   2      222.00      247.53     33.90 o 
  -9  -8   2     1159.28     1318.26     78.33 o 
  -8  -8   2      473.81      480.03     34.89 o 
  -7  -8   2      224.13      232.18     26.61 o 
  -6  -8   2     5975.05     5788.00    128.18 o 
  -5  -8   2     2344.39     2494.99     82.78 o 
  -4  -8   2      763.97      710.31     43.62 o 
  -3  -8   2     1200.38     1234.18     39.52 o 
  -2  -8   2     8099.85     7785.26    133.62 o 
  -1  -8   2    12522.73    12227.51    196.57 o 
   0  -8   2      535.88      665.49     26.73 o 
   1  -8   2     5803.38     5957.26    125.06 o 
   2  -8   2    11513.61    10947.39    171.88 o 
   3  -8   2     2267.72     2208.38     56.25 o 
   4  -8   2      212.76      187.96     20.25 o 
   5  -8   2     4929.32     4829.76    129.07 o 
   6  -8   2     5431.82     5560.39    113.70 o 
   7  -8   2        0.22       -0.65     19.68 o 
   8  -8   2     2010.23     2054.39     80.11 o 
   9  -8   2     2271.77     2309.84     77.44 o 
  10  -8   2      803.67      902.50     51.46 o 
 -10  -7   2      131.47       44.51     35.60 o 
  -9  -7   2      900.33      938.18     65.87 o 
  -8  -7   2     4604.79     4685.57    146.87 o 
  -7  -7   2     1378.18     1360.67     48.27 o 
  -6  -7   2     3656.92     3570.38     79.12 o 
  -5  -7   2    13026.76    13430.88    218.27 o 
  -4  -7   2      453.87      470.14     27.24 o 
  -3  -7   2       11.21       36.18     12.54 o 
  -2  -7   2      843.83      824.34     22.77 o 
  -1  -7   2    24872.27    25061.64    340.59 o 
   0  -7   2     8896.99     8665.45    108.28 o 
   1  -7   2      865.35      892.18     23.42 o 
   2  -7   2     5004.75     5097.70     76.79 o 
   3  -7   2     6752.68     6670.77    167.34 o 
   4  -7   2      960.35      866.67     33.42 o 
   5  -7   2      626.42      589.01     31.60 o 
   6  -7   2     2064.90     2029.45     56.00 o 
   7  -7   2     4628.14     4560.59    142.86 o 
   8  -7   2       63.82       74.83     23.18 o 
   9  -7   2     2724.47     2854.56     78.27 o 
  10  -7   2     1947.05     2105.08     69.50 o 
  11  -7   2      797.71      817.30     66.76 o 
 -10  -6   2     1348.00     1288.00     73.88 o 
  -9  -6   2      134.16      124.62     34.71 o 
  -8  -6   2     5581.93     5524.94    159.33 o 
  -7  -6   2     6585.48     6535.25    122.66 o 
  -6  -6   2       36.60        0.89     15.11 o 
  -5  -6   2     3254.11     3341.55     59.42 o 
  -4  -6   2     6938.33     6851.06     89.09 o 
  -3  -6   2     1128.72     1107.40     23.25 o 
  -2  -6   2     5052.69     4959.99     54.73 o 
  -1  -6   2    11543.53    11670.81    196.18 o 
   0  -6   2    28488.85    27651.67    314.73 o 
   1  -6   2     4718.68     4406.73     68.24 o 
   2  -6   2     3310.10     3261.72     73.09 o 
   3  -6   2     3516.82     3369.94     54.24 o 
   4  -6   2     6747.70     6184.20    113.54 o 
   5  -6   2     7827.26     7637.39    138.26 o 
   6  -6   2      356.75      435.64     28.87 o 
   7  -6   2     8321.86     8366.13    156.13 o 
   8  -6   2     6661.21     6938.50    137.48 o 
   9  -6   2       16.89       15.77     23.54 o 
  10  -6   2     1036.54     1122.74     79.67 o 
  11  -6   2     1268.20     1293.13     59.67 o 
 -11  -5   2      543.84      494.01     52.52 o 
 -10  -5   2     1341.44     1229.25     70.32 o 
  -9  -5   2     3743.35     3671.73    120.17 o 
  -8  -5   2       32.45       38.27     26.70 o 
  -7  -5   2     2134.89     2195.87     57.86 o 
  -6  -5   2     1926.64     1827.52     60.08 o 
  -5  -5   2      482.67      461.44     22.93 o 
  -4  -5   2      801.23      790.57     19.99 o 
  -3  -5   2     3484.58     3096.43     41.75 o 
  -2  -5   2     8330.83     7660.95     85.19 o 
  -1  -5   2     9887.98     9831.38    118.99 o 
   0  -5   2     2786.00     2611.44     38.80 o 
   1  -5   2    11149.83    11009.37    145.24 o 
   2  -5   2     8405.36     8094.16    124.87 o 
   3  -5   2     3294.45     3340.56     51.62 o 
   4  -5   2      232.96      219.78     12.56 o 
   5  -5   2    12976.84    12983.24    218.32 o 
   6  -5   2     3449.52     3413.80     74.35 o 
   7  -5   2     1330.49     1277.41     44.45 o 
   8  -5   2     2098.78     2131.27     61.77 o 
   9  -5   2     1467.50     1390.24    101.92 o 
  10  -5   2       12.63       -8.76     24.99 o 
  11  -5   2      200.48      238.55     46.29 o 
 -11  -4   2     1017.24     1005.83     65.87 o 
 -10  -4   2      643.25      521.61     48.96 o 
  -9  -4   2     3145.64     2972.09    103.25 o 
  -8  -4   2     3300.60     3256.04    106.81 o 
  -7  -4   2        1.78       -9.28     15.82 o 
  -6  -4   2      964.24      922.07     25.89 o 
  -5  -4   2     6300.62     6190.52     72.50 o 
  -4  -4   2       89.86      125.54     11.85 o 
  -3  -4   2      666.30      593.66     17.41 o 
  -2  -4   2     8532.66     8579.45     92.57 o 
  -1  -4   2     9111.48     9121.28    109.13 o 
   0  -4   2     1792.16     1739.41     26.59 o 
   1  -4   2     3821.99     3552.04     50.71 o 
   2  -4   2    22809.74    23707.25    357.50 o 
   3  -4   2     9263.93     9208.59    122.40 o 
   4  -4   2     3371.75     3607.05     55.16 o 
   5  -4   2     4848.76     4957.58    192.26 o 
   6  -4   2     8964.36     8928.36    158.66 o 
   7  -4   2     6852.43     6721.71    128.25 o 
   8  -4   2        3.77      -12.92     18.44 o 
   9  -4   2     1587.67     1611.29    108.15 o 
  10  -4   2     1641.92     1660.12     61.70 o 
  11  -4   2      658.72      715.65     63.20 o 
  12  -4   2      579.03      540.30     60.53 o 
 -11  -3   2     2993.97     2704.17     99.69 o 
 -10  -3   2      232.72      193.15     35.60 o 
  -9  -3   2      200.18      249.23     34.71 o 
  -8  -3   2     2253.01     2275.13     82.78 o 
  -7  -3   2     4133.92     4090.97    117.50 o 
  -6  -3   2     2406.01     2470.32     56.33 o 
  -5  -3   2     3264.83     3097.89     42.13 o 
  -4  -3   2    32564.45    32657.04    319.30 o 
  -3  -3   2     7583.54     7851.41     93.47 o 
  -2  -3   2      132.26      162.47      8.70 o 
  -1  -3   2     4730.18     4432.91     56.11 o 
   0  -3   2     7491.47     7549.48    114.86 o 
   1  -3   2    12204.99    11726.53    149.55 o 
   2  -3   2     4191.78     4246.74     97.91 o 
   3  -3   2     5519.80     5530.35     76.02 o 
   4  -3   2     5826.52     5534.53     66.64 o 
   5  -3   2     1872.70     1856.27     35.31 o 
   6  -3   2     1032.88     1040.63     36.14 o 
   7  -3   2     1642.59     1651.93     50.17 o 
   8  -3   2     3356.38     3424.80    116.61 o 
   9  -3   2       75.19       60.90     35.16 o 
  10  -3   2     1003.38      972.01     65.87 o 
  11  -3   2     3281.38     3502.60    127.29 o 
  12  -3   2      554.53      561.66     62.31 o 
 -11  -2   2     2314.38     2239.53     87.23 o 
 -10  -2   2     1981.09     2065.96     81.89 o 
  -9  -2   2     1792.81     1638.90     53.83 o 
  -8  -2   2      837.32      696.96     47.18 o 
  -7  -2   2     2874.31     3009.48     93.46 o 
  -6  -2   2    13304.13    14080.39    257.69 o 
  -4  -2   2     8053.28     8551.82     99.96 o 
  -3  -2   2    14982.75    15352.37    169.81 o 
  -2  -2   2      883.61     1063.12     22.73 o 
  -1  -2   2      194.02      227.82     13.09 o 
   0  -2   2      260.75      288.09      9.66 o 
   1  -2   2    64404.75    66823.61   1410.83 o 
   2  -2   2     9941.30     9776.93    170.76 o 
   3  -2   2      103.52       90.13      7.31 o 
   4  -2   2    10969.63    10998.69    144.72 o 
   5  -2   2    12150.45    12155.08    202.55 o 
   6  -2   2     2342.08     2403.99     40.44 o 
   7  -2   2       52.08       55.66      9.79 o 
   8  -2   2     2976.32     2953.91     54.43 o 
   9  -2   2     3772.86     3812.66     72.08 o 
  10  -2   2       70.61       64.98     34.71 o 
  11  -2   2     1621.01     1585.29     83.67 o 
  12  -2   2     1325.86     1328.05     86.34 o 
 -11  -1   2       57.41       95.24     31.15 o 
 -10  -1   2     2550.68     2377.19    103.70 o 
  -9  -1   2     4599.59     4594.20    119.72 o 
  -8  -1   2     2140.53     2049.49     55.38 o 
  -7  -1   2      157.22      174.16     20.74 o 
  -6  -1   2    16824.65    17324.86    267.18 o 
  -5  -1   2     3620.34     3432.16     66.68 o 
  -4  -1   2     1362.56     1543.15     29.86 o 
  -3  -1   2      566.19      709.09     17.78 o 
  -2  -1   2      587.30      599.94     27.59 o 
  -1  -1   2      701.94      746.87     18.50 o 
   0  -1   2      564.61      537.45     11.08 o 
   2  -1   2    29818.96    32164.61    400.11 o 
   3  -1   2     3957.58     3901.65     54.44 o 
   4  -1   2      350.94      373.77     11.68 o 
   5  -1   2    11233.83    11544.73    150.91 o 
   6  -1   2     9050.62     8847.76    120.42 o 
   7  -1   2     9858.88     9989.80    160.14 o 
   8  -1   2      441.77      354.37     19.80 o 
   9  -1   2     8324.93     8328.41    140.74 o 
  10  -1   2     3965.87     3905.04    102.36 o 
  11  -1   2       12.56       -0.40     13.98 o 
  12  -1   2      848.92      832.26     73.88 o 
 -11   0   2     1968.58     1848.77     75.66 o 
 -10   0   2      472.20      431.10     32.49 o 
  -9   0   2      594.94      565.22     35.28 o 
  -8   0   2     3488.48     3385.92     75.28 o 
  -7   0   2    11468.69    11241.42    186.96 o 
  -6   0   2     1341.34     1297.31     59.07 o 
  -5   0   2     4778.88     4520.39     58.23 o 
  -4   0   2     7536.10     7408.34     97.95 o 
  -3   0   2     1418.11     1520.97     32.71 o 
  -2   0   2    12135.85    12447.37    270.59 o 
   0   0   2    41809.93    44887.61    946.19 o 
   2   0   2     2131.50     1802.48     43.62 o 
   3   0   2    16464.19    17178.87    215.46 o 
   4   0   2     4217.89     3947.84     82.20 o 
   5   0   2     2074.73     2148.97     36.71 o 
   6   0   2      732.85      620.98     39.17 o 
   7   0   2     7258.69     7261.82    122.04 o 
   8   0   2     2076.53     2213.46     64.53 o 
   9   0   2      672.36      678.22     31.45 o 
  10   0   2     1285.49     1241.19     40.96 o 
  11   0   2     1027.18     1032.19     38.42 o 
  12   0   2      320.61      337.97     22.83 o 
 -11   1   2     2827.53     2908.22     74.85 o 
 -10   1   2     3494.43     3649.63     83.61 o 
  -9   1   2      399.30      388.26     45.84 o 
  -8   1   2      654.55      701.22     35.06 o 
  -7   1   2     4815.52     4608.03     89.58 o 
  -6   1   2     4734.13     4532.62     85.62 o 
  -5   1   2      474.23      581.54     20.00 o 
  -4   1   2     1934.58     1924.49     33.45 o 
  -3   1   2    20150.28    21142.70    316.80 o 
  -2   1   2     2399.17     2702.39     66.76 o 
   0   1   2    25407.61    25895.06    631.54 o 
   1   1   2    19940.15    21326.27    507.37 o 
   2   1   2    11742.78    13420.27    287.51 o 
   3   1   2     4745.10     4767.34     81.89 o 
   4   1   2     7802.62     7383.43    116.89 o 
   5   1   2     1628.71     1439.63     33.32 o 
   6   1   2     1636.38     1874.83     63.64 o 
   7   1   2     7409.59     7584.76    128.47 o 
   8   1   2     6744.39     6913.02    121.28 o 
   9   1   2     1061.93     1028.00     37.52 o 
  10   1   2       49.90       37.13     18.06 o 
  11   1   2     1599.55     1560.81     48.73 o 
  12   1   2     1283.66     1275.09     44.87 o 
 -11   2   2        9.32       14.75     21.84 o 
 -10   2   2     3622.71     3562.19     80.83 o 
  -9   2   2     4793.24     4819.01     97.56 o 
  -8   2   2     1439.27     1311.14     42.98 o 
  -7   2   2      969.92     1023.90     44.95 o 
  -6   2   2     5649.11     5598.01    133.07 o 
  -5   2   2     6630.57     6325.72    107.99 o 
  -4   2   2      291.46      299.01     15.12 o 
  -3   2   2    12301.02    12264.26    189.00 o 
  -2   2   2    21582.93    22149.23    278.04 o 
   0   2   2     1988.28     2168.32     64.09 o 
   1   2   2     9149.63     9948.39    173.40 o 
   2   2   2    23162.30    24842.64    313.16 o 
   3   2   2    16383.95    16565.70    250.06 o 
   4   2   2     6116.26     6522.77    120.61 o 
   5   2   2    19800.68    20468.96    599.05 o 
   6   2   2    13200.93    13921.04    219.39 o 
   7   2   2     1422.09     1532.83     46.73 o 
   8   2   2     3273.73     3565.33     74.35 o 
   9   2   2     3015.00     3157.91     70.76 o 
  10   2   2     1956.30     1970.04     55.15 o 
  11   2   2      112.78       81.03     21.75 o 
  12   2   2      969.56      883.83     41.91 o 
 -11   3   2     4370.17     4417.98    168.23 o 
 -10   3   2      133.49      123.50     22.56 o 
  -9   3   2     3764.70     3617.87    170.90 o 
  -8   3   2     2820.57     2788.97     64.09 o 
  -7   3   2     4047.72     4007.89     79.58 o 
  -6   3   2      142.70      160.15     16.44 o 
  -5   3   2     3870.69     3903.02     78.71 o 
  -4   3   2    16912.66    17450.86    224.89 o 
  -3   3   2      284.02      243.98     12.37 o 
  -2   3   2     1249.05     1265.63     23.11 o 
  -1   3   2      549.97      641.77     25.81 o 
   0   3   2     3375.11     3484.59     70.81 o 
   1   3   2    18404.20    17760.83    240.74 o 
   2   3   2      709.04      835.82     30.26 o 
   3   3   2     8403.89     8483.62    114.62 o 
   4   3   2     1080.50      999.80     23.88 o 
   5   3   2     3485.57     3616.57     73.88 o 
   6   3   2     4230.68     4127.68     78.67 o 
   7   3   2     6957.95     6834.72    185.59 o 
   8   3   2     1153.85     1044.79     38.50 o 
   9   3   2      456.40      418.07     28.65 o 
  10   3   2     1971.84     1920.74     56.03 o 
  11   3   2     2044.82     1976.52     58.89 o 
  12   3   2       69.86       35.04     23.02 o 
 -11   4   2     6005.05     6006.57    116.99 o 
 -10   4   2     1730.69     1653.18     55.19 o 
  -9   4   2      535.84      527.18     32.93 o 
  -8   4   2     2003.99     1938.49     51.10 o 
  -7   4   2     5738.83     5558.11     87.15 o 
  -6   4   2     5356.74     5554.41     84.61 o 
  -5   4   2       44.67       38.08     10.01 o 
  -4   4   2    21570.88    21226.35    271.65 o 
  -3   4   2    11047.11    10572.06    139.24 o 
  -2   4   2       72.20       89.45      7.72 o 
  -1   4   2     6424.29     6433.57     76.92 o 
   0   4   2    21157.51    21446.15    466.50 o 
   1   4   2     4130.27     3822.95     79.93 o 
   2   4   2       77.14       75.07     11.43 o 
   3   4   2     9582.49     9457.42    129.60 o 
   4   4   2    17992.88    18045.48    180.33 o 
   5   4   2       79.93       97.81     13.88 o 
   6   4   2     1198.65     1277.31     53.50 o 
   7   4   2     2525.35     2536.61     54.39 o 
   8   4   2     5222.03     5375.79    112.15 o 
   9   4   2     1134.69     1186.08     38.82 o 
  10   4   2      238.50      178.41     51.18 o 
  11   4   2     2214.01     2176.20     63.89 o 
  12   4   2     1232.08     1186.52     60.53 o 
 -11   5   2      694.94      774.22     70.76 o 
 -10   5   2     5666.10     5897.21    123.28 o 
  -9   5   2     2815.59     2691.28     63.94 o 
  -8   5   2      172.18      182.39     18.23 o 
  -7   5   2     2313.10     2329.53     47.65 o 
  -6   5   2     4590.30     4633.29     91.63 o 
  -5   5   2    19364.85    19834.46    257.18 o 
  -4   5   2      170.64      293.68     15.69 o 
  -3   5   2    13152.10    13334.99    174.17 o 
  -2   5   2     2364.94     2355.10     38.60 o 
  -1   5   2     4555.55     4764.03     69.45 o 
   0   5   2     2954.69     2983.32    115.73 o 
   1   5   2    27361.95    28469.31    283.85 o 
   2   5   2    35526.13    35367.48    318.49 o 
   3   5   2       24.40       33.82     20.47 o 
   4   5   2    13791.14    14593.23    167.19 o 
   5   5   2    17108.74    16363.41    187.40 o 
   6   5   2     5817.84     5796.49     91.46 o 
   7   5   2     2388.07     2429.62     51.07 o 
   8   5   2     2197.56     2172.51     50.97 o 
   9   5   2     7734.53     7742.61    222.09 o 
  10   5   2      708.65      711.24     40.19 o 
  11   5   2      257.22      253.68     36.49 o 
 -11   6   2      176.16      126.01     32.93 o 
 -10   6   2      536.12      576.97     63.64 o 
  -9   6   2     4207.63     4304.68    117.72 o 
  -8   6   2     1756.77     1813.23     42.38 o 
  -7   6   2       82.57       97.91     14.56 o 
  -6   6   2     1327.93     1372.10     33.85 o 
  -5   6   2     6209.46     6088.58    126.56 o 
  -4   6   2     8625.14     8499.70    117.44 o 
  -3   6   2     9073.90     9612.90    144.26 o 
  -2   6   2     2193.85     2211.22     34.27 o 
  -1   6   2      259.14      229.87     12.72 o 
   0   6   2      261.09      240.19     16.66 o 
   1   6   2     4077.27     4102.71     50.55 o 
   2   6   2     2910.48     2893.01     35.78 o 
   3   6   2     3157.78     3232.78     42.38 o 
   4   6   2      424.96      414.53     22.48 o 
   5   6   2     3708.38     3498.85     60.68 o 
   6   6   2     5666.85     5623.34    113.46 o 
   7   6   2     2562.04     2531.20    100.58 o 
   8   6   2        7.23       11.01     16.64 o 
   9   6   2     6672.85     6604.07    359.61 o 
  10   6   2     3568.36     3397.57    110.37 o 
  11   6   2      145.46      177.13     34.71 o 
 -11   7   2     2763.28     2872.40    118.39 o 
 -10   7   2      642.27      605.14     32.21 o 
  -9   7   2      217.58      224.13     19.73 o 
  -8   7   2     5417.06     5524.32     88.68 o 
  -7   7   2     5057.54     4765.29    108.98 o 
  -6   7   2     1902.02     1732.66     40.82 o 
  -5   7   2     1377.47     1312.42     32.12 o 
  -4   7   2     7911.27     7588.89    107.31 o 
  -3   7   2     5750.02     5947.39    104.82 o 
  -2   7   2       20.34       20.11      7.61 o 
  -1   7   2     7459.61     7359.73    105.71 o 
   0   7   2    21082.91    20234.66    208.24 o 
   1   7   2     4281.04     4352.25     54.33 o 
   2   7   2     6898.31     6911.65     72.99 o 
   3   7   2    14000.91    13501.56    146.90 o 
   4   7   2     7186.18     7188.78     82.49 o 
   5   7   2       47.58       85.44     11.99 o 
   6   7   2     2726.83     2796.31     55.66 o 
   7   7   2     7016.66     6896.65    138.50 o 
   8   7   2     4477.06     4423.87    131.74 o 
   9   7   2      445.06      405.89     42.73 o 
  10   7   2     2391.69     2496.77     95.24 o 
  11   7   2     1832.86     1829.19     82.78 o 
 -10   8   2     3670.61     3756.64     66.77 o 
  -9   8   2     2437.95     2542.17     52.74 o 
  -8   8   2      244.69      258.70     25.73 o 
  -7   8   2     5448.27     5302.78     86.73 o 
  -6   8   2     4716.50     4784.08     77.20 o 
  -5   8   2     4114.89     4097.06     67.03 o 
  -4   8   2       91.90      103.37     12.63 o 
  -3   8   2     7022.57     7091.74    101.78 o 
  -2   8   2     6820.57     6950.65     89.29 o 
  -1   8   2     1208.76     1250.16     30.95 o 
   0   8   2     2516.18     2619.43     45.71 o 
   1   8   2     2840.50     2895.55     41.82 o 
   2   8   2      959.97      896.20     23.69 o 
   3   8   2     2543.96     2714.09     40.53 o 
   4   8   2     4495.39     4402.85     70.53 o 
   5   8   2     5395.60     5693.49     79.63 o 
   6   8   2      454.57      393.79     26.98 o 
   7   8   2     2088.22     2153.19     86.34 o 
   8   8   2     3900.14     3737.59    121.95 o 
   9   8   2     2279.19     2178.11     89.01 o 
  10   8   2      256.86      221.64     39.17 o 
 -10   9   2     1071.62     1110.99     84.56 o 
  -9   9   2     5720.07     5624.74     89.75 o 
  -8   9   2     1001.75      875.04     45.54 o 
  -7   9   2     1213.94     1225.16     34.73 o 
  -6   9   2     1672.76     1570.48     37.64 o 
  -5   9   2     3792.77     3945.96     66.21 o 
  -4   9   2     4322.00     4152.00     67.92 o 
  -3   9   2     1329.95     1416.66     33.96 o 
  -2   9   2    12978.96    12866.07    173.65 o 
  -1   9   2     1938.55     2040.95     52.07 o 
   0   9   2      121.99      106.41     15.31 o 
   1   9   2     2568.06     2581.79     59.45 o 
   2   9   2     5356.67     5309.63    102.36 o 
   3   9   2     5384.65     5382.74     84.96 o 
   4   9   2        4.89       26.00     14.70 o 
   5   9   2     3602.58     3848.55     82.10 o 
   6   9   2     6595.53     6785.85    213.63 o 
   7   9   2      961.97      919.49     63.20 o 
   8   9   2      175.41      123.73     35.60 o 
   9   9   2     2070.33     2094.44     92.57 o 
  10   9   2     2635.89     2385.51    100.58 o 
  -9  10   2     1431.16     1531.94     81.45 o 
  -8  10   2     4610.79     4843.55     79.88 o 
  -7  10   2     1640.93     1628.70     39.63 o 
  -6  10   2       11.92       -5.78     12.88 o 
  -5  10   2     1112.51     1097.21     32.47 o 
  -4  10   2     7451.43     7386.15    109.22 o 
  -3  10   2     4802.66     4602.18     74.93 o 
  -2  10   2      386.51      463.55     31.31 o 
  -1  10   2     9180.16     9410.78    157.80 o 
   0  10   2     2294.15     2113.04     55.63 o 
   1  10   2     1337.41     1269.46     40.84 o 
   2  10   2     1081.00     1160.71     52.52 o 
   3  10   2     9155.16     9436.28    145.77 o 
   4  10   2     3021.27     3108.46    110.37 o 
   5  10   2      738.77      856.62     40.16 o 
   6  10   2     4448.93     4511.39    115.27 o 
   7  10   2     4938.00     4715.83    150.43 o 
   8  10   2     2105.29     2143.40     96.13 o 
   9  10   2        7.67       24.03     33.82 o 
  -9  11   2      339.16      317.36     46.29 o 
  -8  11   2      842.37      964.47     50.81 o 
  -7  11   2     2867.93     2927.89     55.71 o 
  -6  11   2     2640.10     2655.15     52.32 o 
  -5  11   2      903.82      913.23     30.74 o 
  -4  11   2     1712.77     1720.57     41.45 o 
  -3  11   2    12742.26    13079.41    180.62 o 
  -2  11   2     5109.78     5078.32    114.71 o 
  -1  11   2      394.88      376.68     50.74 o 
   0  11   2     2944.15     2846.05     65.83 o 
   1  11   2      684.51      665.70     34.00 o 
   2  11   2     1390.85     1406.38     58.75 o 
   3  11   2     1531.14     1514.98     63.20 o 
   4  11   2     7081.83     7052.38    178.02 o 
   5  11   2     2752.95     2977.66    137.08 o 
   6  11   2      463.74      443.21     33.32 o 
   7  11   2     2323.45     2376.61    105.03 o 
   8  11   2     2507.16     2308.96    105.92 o 
   9  11   2      692.96      758.38     67.65 o 
  -8  12   2      173.73      194.56     34.83 o 
  -7  12   2     1755.10     1696.76     41.17 o 
  -6  12   2     4185.88     4072.45     90.18 o 
  -5  12   2     4813.44     4628.62     78.24 o 
  -4  12   2      375.95      365.28     22.22 o 
  -3  12   2     1057.59     1103.10     34.85 o 
  -2  12   2     3137.00     3056.94     59.28 o 
  -1  12   2     1272.15     1276.81     48.51 o 
   0  12   2      407.30      427.93     48.51 o 
   1  12   2     2466.57     2573.86     64.59 o 
   2  12   2     6291.83     6051.00    154.88 o 
   3  12   2     1146.17     1126.00     57.86 o 
   4  12   2     1281.98     1360.10     64.98 o 
   5  12   2     5236.63     5618.41    153.99 o 
   6  12   2     1357.31     1474.92     72.99 o 
   7  12   2       14.54       32.84     23.82 o 
   8  12   2      102.13      142.42     45.40 o 
  -7  13   2      632.10      681.69     63.64 o 
  -6  13   2      307.20      340.16     20.59 o 
  -5  13   2     2665.85     2705.40     55.10 o 
  -4  13   2     3286.24     3451.20     65.16 o 
  -3  13   2     1354.82     1356.33     39.17 o 
  -2  13   2      762.48      728.73     31.55 o 
  -1  13   2     5429.65     5124.78    101.62 o 
   0  13   2     2609.55     2497.61     84.12 o 
   1  13   2      136.34      113.02     44.51 o 
   2  13   2     2368.60     2440.70     83.67 o 
   3  13   2     2279.44     2227.96     82.78 o 
   4  13   2      825.64      807.33     55.19 o 
   5  13   2      261.15      334.68     41.84 o 
   6  13   2     2555.32     2600.03     97.91 o 
   7  13   2     1443.66     1325.38     74.77 o 
  -6  14   2      653.75      637.62     47.26 o 
  -5  14   2      220.93      255.44     20.63 o 
  -4  14   2     1199.85     1196.32     37.61 o 
  -3  14   2     3068.13     3099.81     62.54 o 
  -2  14   2      985.01      961.47     36.38 o 
  -1  14   2     2020.37     2113.44     59.22 o 
   0  14   2     2451.46     2403.42     64.37 o 
   1  14   2     2067.33     1883.48     72.99 o 
   2  14   2        2.85       -1.78     25.81 o 
   3  14   2     1917.87     1909.30     77.44 o 
   4  14   2     2766.96     2793.18     98.80 o 
   5  14   2      617.98      592.82     50.74 o 
   6  14   2      411.12      462.86     48.96 o 
  -5  15   2      789.32      784.73     30.55 o 
  -4  15   2       53.09       22.59     24.47 o 
  -3  15   2      506.32      539.36     31.09 o 
  -2  15   2     5163.40     5397.20    171.73 o 
  -1  15   2     2232.57     2387.82     64.54 o 
   0  15   2       12.48       37.74     22.51 o 
   1  15   2     1834.38     1784.68     72.99 o 
   2  15   2     1870.99     1842.54     76.55 o 
   3  15   2      119.77       89.90     32.93 o 
   4  15   2       45.18       36.49     31.15 o 
   5  15   2     1519.04     1550.58     77.44 o 
  -3  16   2      234.91      208.71     23.45 o 
  -2  16   2     1719.72     1950.58     68.94 o 
  -1  16   2     4543.37     4619.44     99.45 o 
   0  16   2     1064.19     1077.93     59.64 o 
   1  16   2       11.61      -19.58     29.37 o 
   2  16   2      787.08      865.19     59.64 o 
   3  16   2     1055.13     1131.34     65.87 o 
  -1 -15   3     2236.58     2306.29    107.70 o 
   0 -15   3      789.29      733.45     69.43 o 
   1 -15   3        4.16       -9.79     40.95 o 
   2 -15   3     1355.01     1263.07     82.78 o 
   3 -15   3     1850.21     1897.26     74.18 o 
  -4 -14   3     2729.68     2855.49     97.91 o 
  -3 -14   3     2801.23     2713.96     90.79 o 
  -2 -14   3      278.82      254.60     47.62 o 
  -1 -14   3     1709.36     1777.22    115.71 o 
   0 -14   3     4852.37     5186.40    125.06 o 
   1 -14   3     2361.10     2409.54    105.03 o 
   2 -14   3       39.64       54.30     37.38 o 
   3 -14   3     1292.07     1343.57     62.79 o 
   4 -14   3     1259.39     1183.56     59.91 o 
   5 -14   3      402.02      425.26     42.63 o 
  -5 -13   3       59.72       76.55     32.93 o 
  -4 -13   3      464.45      412.12     40.95 o 
  -3 -13   3     1311.53     1346.74     61.42 o 
  -2 -13   3     4100.87     4118.63     97.02 o 
  -1 -13   3      984.84      987.45     52.96 o 
   0 -13   3     2089.42     2070.69     71.21 o 
   1 -13   3     4961.82     4982.03     93.41 o 
   2 -13   3     1795.49     1709.02     81.00 o 
   3 -13   3      180.93      205.61     34.08 o 
   4 -13   3     1293.94     1250.01     69.87 o 
   5 -13   3     2892.28     2815.11     83.77 o 
   6 -13   3      768.88      860.15     56.52 o 
   7 -13   3      336.58      378.06     39.84 o 
  -6 -12   3     1348.07     1582.62     74.77 o 
  -5 -12   3     1836.66     1833.64     76.55 o 
  -4 -12   3     1158.57     1117.98     58.75 o 
  -3 -12   3       71.47       74.33     21.55 o 
  -2 -12   3     3610.01     3575.97     79.55 o 
  -1 -12   3     7321.84     7177.54    139.30 o 
   0 -12   3      322.40      325.07     32.04 o 
   1 -12   3     1024.55     1022.18     41.39 o 
   2 -12   3     1871.65     1780.23     79.22 o 
   3 -12   3     2267.36     2293.83     90.79 o 
   4 -12   3      558.30      596.90     42.32 o 
   5 -12   3     2575.92     2427.30     73.33 o 
   6 -12   3     2522.66     2533.16     76.14 o 
   7 -12   3      198.80      236.32     40.50 o 
   8 -12   3      380.78      351.01     39.33 o 
  -7 -11   3      632.75      733.45     59.64 o 
  -6 -11   3       14.91       44.51     30.26 o 
  -5 -11   3      534.99      556.32     45.40 o 
  -4 -11   3     3363.93     3456.32    105.03 o 
  -3 -11   3     4429.21     4349.36     91.60 o 
  -2 -11   3      147.45      208.89     37.38 o 
  -1 -11   3     4578.44     4580.22     90.81 o 
   0 -11   3     7794.26     7701.97    255.46 o 
   1 -11   3     1238.17     1217.14     36.06 o 
   2 -11   3       17.59       -6.86      9.87 o 
   3 -11   3     1423.55     1391.25     66.76 o 
   4 -11   3     3940.26     3960.20     94.28 o 
   5 -11   3      444.97      463.64     36.21 o 
   6 -11   3     1085.64     1252.70     97.91 o 
   7 -11   3     1496.77     1517.86     57.22 o 
   8 -11   3      384.02      435.83     39.02 o 
  -7 -10   3     2327.71     2448.71     94.35 o 
  -6 -10   3     1145.14     1120.65     62.31 o 
  -5 -10   3      175.65      194.05     32.04 o 
  -4 -10   3      646.41      697.59     36.49 o 
  -3 -10   3     6526.63     6378.53    119.25 o 
  -2 -10   3     6318.92     6173.81    114.06 o 
  -1 -10   3        0.52        3.79     14.42 o 
   0 -10   3     1757.86     1786.23     62.75 o 
   1 -10   3     6846.18     6849.12    117.20 o 
   2 -10   3     1277.64     1171.11     73.43 o 
   3 -10   3       10.16        3.56     24.03 o 
   4 -10   3     6988.56     6542.91    131.36 o 
   5 -10   3     6153.99     5892.15    121.45 o 
   6 -10   3       27.69       24.07     20.89 o 
   7 -10   3      769.54      862.86     45.10 o 
   8 -10   3      840.59      822.89     47.56 o 
   9 -10   3      443.04      439.80     39.84 o 
  -7  -9   3       16.01       68.54     31.15 o 
  -6  -9   3     1914.25     2003.65     79.22 o 
  -5  -9   3     2840.78     2705.95     89.90 o 
  -4  -9   3     1040.69     1088.61     54.30 o 
  -3  -9   3     3149.26     3126.54     69.81 o 
  -2  -9   3     5033.06     4992.54     95.30 o 
  -1  -9   3     4546.07     4434.54     84.76 o 
   0  -9   3       87.42      124.06     14.81 o 
   1  -9   3     6545.39     6475.18    128.62 o 
   2  -9   3    11232.39    10654.84    173.13 o 
   3  -9   3     5830.27     5608.62    147.76 o 
   4  -9   3     1135.80     1190.50     43.75 o 
   5  -9   3     5171.91     5078.18    106.51 o 
   6  -9   3     4851.83     4874.10    107.70 o 
   7  -9   3      434.78      456.51     40.06 o 
   8  -9   3      465.35      383.56     35.60 o 
   9  -9   3     2391.60     2325.68     72.07 o 
  10  -9   3     1125.03     1218.90     56.64 o 
  -9  -8   3       55.85       93.46     40.06 o 
  -8  -8   3     3051.99     3232.90    122.84 o 
  -7  -8   3     7308.62     7666.56    196.72 o 
  -6  -8   3       16.08       11.57     24.92 o 
  -5  -8   3     4512.91     4524.46    124.62 o 
  -4  -8   3     3064.02     2953.40     89.90 o 
  -3  -8   3      137.56      187.35     19.87 o 
  -2  -8   3      363.95      319.76     20.71 o 
  -1  -8   3     1239.90     1294.00     85.45 o 
   0  -8   3    15102.74    14619.10    229.23 o 
   1  -8   3      971.36     1085.62     29.63 o 
   2  -8   3     2408.27     2363.09     44.94 o 
   3  -8   3     4703.22     4631.27    122.84 o 
   4  -8   3     4391.17     4141.48     87.67 o 
   5  -8   3      103.09      113.78     25.37 o 
   6  -8   3     3318.90     3342.07     77.42 o 
   7  -8   3     1906.95     1899.63     57.49 o 
   8  -8   3       87.52      104.06     23.70 o 
   9  -8   3       44.65       62.33     25.03 o 
  10  -8   3     1115.38     1149.75     53.67 o 
 -10  -7   3      669.40      623.08     61.42 o 
  -9  -7   3      184.47      186.03     40.95 o 
  -8  -7   3      179.04      140.64     37.38 o 
  -7  -7   3     6316.43     6535.49    125.71 o 
  -6  -7   3      561.61      527.26     31.30 o 
  -5  -7   3     2147.08     2122.12     56.97 o 
  -4  -7   3     3024.46     3048.64     89.90 o 
  -3  -7   3     5689.57     5582.46    102.49 o 
  -2  -7   3     3201.37     3425.50     68.69 o 
  -1  -7   3      578.74      476.32     23.95 o 
   0  -7   3    20147.80    20202.27    263.50 o 
   1  -7   3    22824.18    21513.98    387.20 o 
   2  -7   3      503.69      579.46     33.82 o 
   3  -7   3     2606.71     2643.64     76.55 o 
   4  -7   3     3013.71     2988.79     66.92 o 
   5  -7   3     6265.98     6368.16    164.23 o 
   6  -7   3      262.91      212.10     23.18 o 
   7  -7   3     2037.41     2000.14     57.74 o 
   8  -7   3     3927.16     3769.97     88.53 o 
   9  -7   3      697.22      628.36     39.94 o 
  10  -7   3      609.97      658.14     43.93 o 
  11  -7   3     2261.89     2317.57     76.99 o 
 -10  -6   3      501.16      522.50     55.19 o 
  -9  -6   3     2188.56     2068.63     91.68 o 
  -8  -6   3     2418.99     2227.96     92.57 o 
  -7  -6   3     1249.14     1287.35     47.44 o 
  -6  -6   3     5226.11     5230.71    102.10 o 
  -5  -6   3      520.08      489.81     24.26 o 
  -4  -6   3      516.84      611.97     29.40 o 
  -3  -6   3     2784.09     2942.16     46.36 o 
  -2  -6   3     6087.98     5896.56     78.99 o 
  -1  -6   3     8757.37     8977.58    111.34 o 
   0  -6   3      357.08      380.09     14.74 o 
   1  -6   3    22695.13    23022.86    295.87 o 
   2  -6   3    13434.53    13203.64    363.30 o 
   3  -6   3     1011.77      907.59     33.38 o 
   4  -6   3      833.00      796.04     29.31 o 
   5  -6   3     7881.27     7417.85    134.30 o 
   6  -6   3    19817.25    19666.03    356.05 o 
   7  -6   3       86.04       86.11     20.74 o 
   8  -6   3     3295.12     3265.84     79.10 o 
   9  -6   3     4592.04     4607.55    103.84 o 
  10  -6   3       76.33      126.90     29.45 o 
  11  -6   3       44.51       -9.35     27.16 o 
 -10  -5   3        2.46      -28.48     30.26 o 
  -9  -5   3      692.15      644.44     54.30 o 
  -8  -5   3     4161.28     4089.19    128.18 o 
  -7  -5   3     2087.07     2210.58     69.87 o 
  -6  -5   3      811.44      967.80     49.85 o 
  -5  -5   3     3968.72     4087.68     67.52 o 
  -4  -5   3      963.28      885.81     23.70 o 
  -3  -5   3       92.11       76.89      9.59 o 
  -2  -5   3     2855.41     2686.26     41.88 o 
  -1  -5   3     3260.17     2969.43     50.62 o 
   0  -5   3     8652.39     8202.85     99.33 o 
   1  -5   3      809.43      781.30     24.08 o 
   2  -5   3     1894.98     1925.72     35.57 o 
   3  -5   3     1114.88      967.45     22.69 o 
   4  -5   3     3951.85     3905.68     64.02 o 
   5  -5   3      204.68      183.35     18.28 o 
   6  -5   3     8968.58     8424.85    255.02 o 
   7  -5   3     7020.67     7129.19    135.08 o 
   8  -5   3      196.92      187.26     25.03 o 
   9  -5   3      693.98      707.30     41.69 o 
  10  -5   3     1052.30     1088.49     81.00 o 
  11  -5   3      879.53      907.90     50.81 o 
 -11  -4   3     4601.74     4541.37    143.31 o 
 -10  -4   3     1576.02     1521.21     76.55 o 
  -9  -4   3      132.93      107.70     33.82 o 
  -8  -4   3      574.19      485.11     45.40 o 
  -7  -4   3     3971.25     3981.48    119.28 o 
  -6  -4   3     2099.14     2141.47     46.48 o 
  -5  -4   3      839.88      940.35     22.46 o 
  -4  -4   3     8785.75     8402.17     92.15 o 
  -3  -4   3     2151.86     1853.76     31.53 o 
  -2  -4   3      109.97      225.53     20.27 o 
  -1  -4   3    15681.00    15205.98    176.02 o 
   0  -4   3    10805.05    10282.08    120.49 o 
   1  -4   3     7445.32     7539.33    137.52 o 
   2  -4   3     4027.21     3686.05     62.30 o 
   3  -4   3    16625.11    16891.78    217.01 o 
   4  -4   3    15042.06    14550.00    189.96 o 
   5  -4   3     8919.91     9039.73    156.26 o 
   6  -4   3      124.65      102.73     17.54 o 
   7  -4   3     8888.35     8956.01    161.97 o 
   8  -4   3     3351.12     3403.47     79.83 o 
   9  -4   3      118.89      126.46     26.08 o 
  10  -4   3      187.94      200.21     30.58 o 
  11  -4   3     1834.07     1906.63     89.90 o 
  12  -4   3     1189.43     1215.01     77.44 o 
 -11  -3   3     1378.02     1246.16     71.21 o 
 -10  -3   3     5439.92     5237.44    152.21 o 
  -9  -3   3     1809.74     1599.54     72.99 o 
  -8  -3   3       24.22        9.79     24.92 o 
  -7  -3   3     2076.54     2247.32     48.49 o 
  -6  -3   3     6973.14     6658.05    103.62 o 
  -5  -3   3    11018.33    10773.18    115.34 o 
  -4  -3   3      455.15      507.33     15.92 o 
  -3  -3   3     7772.78     7599.98    122.31 o 
  -2  -3   3    11726.83    11837.77    135.06 o 
  -1  -3   3     6251.61     6075.10     74.24 o 
   0  -3   3     1037.38     1182.58     23.84 o 
   1  -3   3    16511.88    17064.73    288.40 o 
   2  -3   3    39038.66    38866.22    578.74 o 
   3  -3   3     2498.91     2293.31     35.45 o 
   4  -3   3     3967.34     3986.79     58.40 o 
   5  -3   3    10897.17    10637.49    142.87 o 
   6  -3   3     5865.71     6077.79    113.43 o 
   7  -3   3       93.84       84.09     18.76 o 
   8  -3   3     3166.89     3333.52     79.44 o 
   9  -3   3     2568.49     2576.24     71.08 o 
  10  -3   3      832.83      866.97     61.42 o 
  11  -3   3       83.89      158.44     40.06 o 
  12  -3   3     2317.29     2593.80    112.15 o 
 -11  -2   3       23.53        7.12     31.15 o 
 -10  -2   3     2352.04     2220.84     87.23 o 
  -9  -2   3      628.32      539.41     44.51 o 
  -8  -2   3      457.01      449.51     40.06 o 
  -7  -2   3     1543.46     1374.34     61.42 o 
  -6  -2   3      115.86      116.83     19.04 o 
  -5  -2   3    10130.67     9970.33    116.52 o 
  -3  -2   3     6810.99     6928.93    141.97 o 
  -2  -2   3    12432.71    12511.46    277.72 o 
  -1  -2   3      312.39      336.03     18.50 o 
   0  -2   3      694.64      685.31     12.08 o 
   1  -2   3      315.50      473.02     22.70 o 
   2  -2   3    28164.05    29323.71    538.07 o 
   3  -2   3    13488.34    14208.15    181.36 o 
   4  -2   3      410.45      464.94     22.59 o 
   5  -2   3     4510.28     4727.45     69.36 o 
   6  -2   3     4524.75     4248.42     84.40 o 
   7  -2   3    10251.04    10306.41    207.84 o 
   8  -2   3     1126.27     1096.49     65.87 o 
   9  -2   3     4629.64     4574.30    137.08 o 
  10  -2   3     4653.95     4845.79    148.65 o 
  11  -2   3      425.26      376.52     49.85 o 
  12  -2   3      680.31      720.10     67.65 o 
 -11  -1   3     2940.93     2820.77     99.69 o 
 -10  -1   3      619.68      514.49     47.18 o 
  -9  -1   3      125.53      130.61     23.87 o 
  -8  -1   3     2415.95     2073.08     77.44 o 
  -7  -1   3    16753.09    16852.55    373.85 o 
  -6  -1   3     6830.58     6986.54    167.79 o 
  -5  -1   3     8854.23     9007.75    121.06 o 
  -4  -1   3    31235.59    32233.66    342.56 o 
  -3  -1   3     1405.00     1212.60     21.33 o 
  -2  -1   3      367.85      351.01     17.80 o 
  -1  -1   3    33743.63    34082.73    427.39 o 
   0  -1   3     8181.38     8105.63    109.49 o 
   2  -1   3    18821.30    19357.30    300.71 o 
   3  -1   3    32708.35    33429.41    417.64 o 
   4  -1   3    11537.93    12111.89    157.70 o 
   5  -1   3     1150.84     1093.94     25.24 o 
   6  -1   3     1656.50     1653.17     63.64 o 
   7  -1   3    14404.66    14285.61    242.24 o 
   8  -1   3    13895.83    13373.98    314.21 o 
   9  -1   3      239.60      184.25     35.60 o 
  10  -1   3     4584.56     4825.31    149.54 o 
  11  -1   3     1628.39     1723.26     88.12 o 
  12  -1   3      360.45      414.79     56.97 o 
 -11   0   3     2200.38     2129.16     84.56 o 
 -10   0   3     5949.35     5517.82    151.32 o 
  -9   0   3     2490.29     2463.91     65.83 o 
  -8   0   3      793.33      772.93     37.61 o 
  -7   0   3     3054.77     3171.14    117.50 o 
  -6   0   3     7721.16     7443.99    139.75 o 
  -5   0   3       35.38       48.50      9.53 o 
  -4   0   3       71.19       82.22     27.77 o 
  -3   0   3     2512.71     2366.82     34.17 o 
  -2   0   3     1339.78     1842.67     36.78 o 
  -1   0   3     2926.23     2885.75     69.43 o 
   0   0   3      484.25      494.21     23.14 o 
   2   0   3    15713.38    16208.62    202.60 o 
   3   0   3     6778.80     6922.79     91.13 o 
   4   0   3     7372.76     7316.95     98.86 o 
   5   0   3     5647.76     5401.93     63.06 o 
   6   0   3     4627.35     4043.15     60.85 o 
   7   0   3      356.51      342.06     27.59 o 
   8   0   3     5667.17     5504.81    125.51 o 
   9   0   3     3567.91     3762.28     72.89 o 
  10   0   3       13.39       -4.49     12.95 o 
  11   0   3      701.77      734.34     64.09 o 
  12   0   3     1468.57     1510.53     88.12 o 
 -11   1   3        5.78      -23.14     26.70 o 
 -10   1   3     2690.57     2592.23     70.15 o 
  -9   1   3     5213.36     5169.39    262.58 o 
  -8   1   3     1108.49     1122.28     42.34 o 
  -7   1   3       27.78       31.29     15.97 o 
  -6   1   3     1364.65     1273.96     39.41 o 
  -5   1   3     8530.20     8132.86     95.72 o 
  -4   1   3     1097.01     1151.03     36.11 o 
  -3   1   3      176.02      198.42     12.26 o 
  -2   1   3    23914.14    24949.93    532.29 o 
   0   1   3     1520.10     1572.56     43.70 o 
   1   1   3    11622.89    11494.01    245.67 o 
   2   1   3    32124.83    35819.12    753.04 o 
   3   1   3     4682.38     4976.52     66.16 o 
   4   1   3      212.94      195.03     21.36 o 
   5   1   3     3621.68     3603.39    132.63 o 
   6   1   3    25938.64    26438.58    397.69 o 
   7   1   3     5165.04     5077.25    200.28 o 
   8   1   3     2746.22     2756.73     59.19 o 
   9   1   3     6306.75     6654.61    118.39 o 
  10   1   3     3976.22     4163.63     82.93 o 
  11   1   3       16.47       -2.10     15.58 o 
  12   1   3      245.84      176.52     26.70 o 
 -11   2   3     3997.16     3981.73     91.75 o 
 -10   2   3      842.73      848.15    103.70 o 
  -9   2   3     4541.34     4424.01     93.51 o 
  -8   2   3     5114.24     4926.09     97.84 o 
  -7   2   3     3298.61     3187.35     69.19 o 
  -6   2   3       26.68       26.14     13.00 o 
  -5   2   3     7067.46     6933.87     96.50 o 
  -4   2   3    14267.66    13845.50    152.23 o 
  -3   2   3     3876.14     3761.65     53.43 o 
  -2   2   3     3030.40     3050.66     38.39 o 
   0   2   3     4664.30     4116.67    133.52 o 
   1   2   3     3051.20     3343.90     48.76 o 
   2   2   3      562.63      736.67     14.98 o 
   3   2   3    18316.49    18808.36    281.21 o 
   4   2   3     3708.08     3546.76     81.89 o 
   5   2   3       33.06      -11.41      8.07 o 
   6   2   3     4297.82     4634.08    132.63 o 
   7   2   3    12745.50    12541.70    200.63 o 
   8   2   3     3785.21     3732.31     74.58 o 
   9   2   3       12.02       14.07     15.04 o 
  10   2   3     2873.46     2877.85     66.68 o 
  11   2   3     2942.58     2867.79     67.50 o 
  12   2   3      278.56      260.71     46.29 o 
 -11   3   3     2294.02     2316.75     66.48 o 
 -10   3   3     4399.26     4421.15     95.56 o 
  -9   3   3      148.88      189.32     42.73 o 
  -8   3   3     1322.42     1203.22     87.23 o 
  -7   3   3     1790.43     1807.83     48.74 o 
  -6   3   3    13188.26    13098.49    211.14 o 
  -5   3   3     4296.75     4251.37     79.31 o 
  -4   3   3     1105.06     1142.08     22.64 o 
  -3   3   3    11088.85    11029.51    124.94 o 
  -2   3   3     1015.59      975.86     19.77 o 
  -1   3   3     1297.04     1204.71     25.78 o 
   0   3   3      983.54      999.76     34.58 o 
   1   3   3     1230.14     1667.54     39.96 o 
   2   3   3     1194.64     1168.69     19.79 o 
   3   3   3     9536.91     9602.25    127.65 o 
   4   3   3    28059.01    27831.82    354.90 o 
   5   3   3     3772.25     3785.64     69.65 o 
   6   3   3      155.78      135.79     14.95 o 
   7   3   3     4307.76     4232.38    107.70 o 
   8   3   3     7729.36     7891.93    137.48 o 
   9   3   3     3623.33     3723.08     79.10 o 
  10   3   3       52.47       13.53     17.96 o 
  11   3   3     1818.36     1771.68     53.84 o 
  12   3   3     2376.70     2379.84     63.69 o 
 -11   4   3        0.92        4.46     24.48 o 
 -10   4   3     5907.56     5808.32    114.97 o 
  -9   4   3     8297.01     8128.66    146.63 o 
  -8   4   3      493.11      499.43     46.29 o 
  -7   4   3     2986.36     3056.15     66.87 o 
  -6   4   3     9813.98     9859.09    138.43 o 
  -5   4   3    17526.18    17431.25    228.13 o 
  -4   4   3       57.42       70.40     10.01 o 
  -3   4   3     7678.26     7529.30    102.72 o 
  -2   4   3    17447.20    17395.32    190.83 o 
  -1   4   3    20229.05    20934.71    273.66 o 
   0   4   3     3330.21     3555.80    108.84 o 
   1   4   3     2406.26     2645.28     39.29 o 
   2   4   3    39819.84    40559.47    703.94 o 
   3   4   3     3968.23     3844.88     62.83 o 
   4   4   3     4224.43     4259.77     65.58 o 
   5   4   3    13012.18    13140.41    177.65 o 
   6   4   3    11775.31    11947.96    164.82 o 
   7   4   3     2106.65     2184.62     45.72 o 
   8   4   3     2667.28     2625.64     54.60 o 
   9   4   3     6503.90     6662.69    107.15 o 
  10   4   3     4607.59     4589.88    137.52 o 
  11   4   3       11.70       13.64     20.73 o 
  12   4   3     2034.48     2084.71     61.90 o 
 -11   5   3     1871.18     1840.05     56.97 o 
 -10   5   3      110.50      141.95     34.27 o 
  -9   5   3     7429.79     7253.18    133.32 o 
  -8   5   3     3332.86     3437.88     74.98 o 
  -7   5   3      204.01      196.16     17.35 o 
  -6   5   3       19.79       18.86     14.65 o 
  -5   5   3     4705.06     4417.07     69.90 o 
  -4   5   3     9733.31     9894.32    134.42 o 
  -3   5   3       27.05       63.01     18.00 o 
  -2   5   3     4314.30     4323.19     54.13 o 
  -1   5   3     3461.05     3481.03     46.03 o 
   0   5   3      222.19      202.41     17.76 o 
   1   5   3     5118.14     5368.47     55.74 o 
   2   5   3     7627.83     8104.74     88.57 o 
   3   5   3    26853.57    27448.75    354.79 o 
   4   5   3     1993.85     2184.03     31.61 o 
   5   5   3      828.99      948.63     23.31 o 
   6   5   3     4006.18     4228.83     71.06 o 
   7   5   3     5689.92     5441.77     88.36 o 
   8   5   3     4062.34     4060.37     73.84 o 
   9   5   3     1420.88     1406.12     65.73 o 
  10   5   3     3649.86     3466.31     81.69 o 
  11   5   3     1663.86     1709.27    113.93 o 
 -11   6   3     1668.22     1763.72     54.17 o 
 -10   6   3     1263.46     1180.65     44.77 o 
  -9   6   3        1.33      -19.99     17.62 o 
  -8   6   3     3007.01     2982.00     58.79 o 
  -7   6   3     5392.96     5473.45     92.34 o 
  -6   6   3     8040.85     7999.71    116.40 o 
  -5   6   3      130.46      172.10     17.28 o 
  -4   6   3    13341.50    13437.94    178.41 o 
  -3   6   3    16694.41    16964.71    220.17 o 
  -2   6   3     1381.04     1329.74     25.15 o 
  -1   6   3     3289.23     3508.74     42.72 o 
   0   6   3     8288.68     8587.39    104.28 o 
   1   6   3    13739.59    13057.62    124.83 o 
   2   6   3      455.96      489.37     13.82 o 
   3   6   3     9946.21     9751.37    116.66 o 
   4   6   3    14073.91    13841.22    160.72 o 
   5   6   3      181.86      229.96     15.87 o 
   6   6   3     1342.08     1373.57     36.72 o 
   7   6   3     3386.66     3154.42     61.82 o 
   8   6   3     9347.13     9055.47    200.02 o 
   9   6   3     2781.93     2815.90     64.72 o 
  10   6   3     1580.40     1638.60    119.72 o 
  11   6   3     3071.97     2950.73     99.69 o 
 -11   7   3      782.10      790.72     59.19 o 
 -10   7   3     2587.19     2609.76     64.93 o 
  -9   7   3     3030.92     2986.16     66.76 o 
  -8   7   3      151.98      156.66     18.86 o 
  -7   7   3     4513.23     4592.84     76.82 o 
  -6   7   3     9955.91     9917.88    140.43 o 
  -5   7   3     4342.96     4096.08     67.42 o 
  -4   7   3        4.24       30.86     10.72 o 
  -3   7   3     6562.14     6666.43     95.53 o 
  -2   7   3    13247.91    13159.00    155.34 o 
  -1   7   3     1125.54     1029.53     20.28 o 
   0   7   3      546.12      629.25     17.41 o 
   1   7   3    10995.74    10577.44    115.16 o 
   2   7   3     9430.56     8275.00     91.05 o 
   3   7   3      112.82      121.20      9.95 o 
   4   7   3     1561.76     1521.67     32.88 o 
   5   7   3     7585.25     7701.66    114.39 o 
   6   7   3     2520.46     2524.29     83.23 o 
   7   7   3       62.61       79.03     20.89 o 
   8   7   3     4159.72     4250.66     79.92 o 
   9   7   3     8175.60     8114.29    206.51 o 
  10   7   3     1428.70     1344.07     67.65 o 
  11   7   3      883.32      798.43     57.86 o 
 -10   8   3      174.59      169.09     22.09 o 
  -9   8   3     3957.99     3960.55     72.57 o 
  -8   8   3     6232.88     6208.94     99.10 o 
  -7   8   3      158.57      168.60     17.80 o 
  -6   8   3     2551.10     2413.08     48.63 o 
  -5   8   3     4794.68     4567.78     73.65 o 
  -4   8   3     3160.93     3008.13     56.75 o 
  -3   8   3     2003.97     1893.79     38.40 o 
  -2   8   3     3588.87     3671.45     53.71 o 
  -1   8   3     3471.37     3278.98     45.73 o 
   0   8   3     2540.33     2764.41     40.11 o 
   1   8   3      534.90      632.86     18.89 o 
   2   8   3     2671.84     2701.27     39.36 o 
   3   8   3     2177.90     2223.45     35.29 o 
   4   8   3       27.78       61.43     11.19 o 
   5   8   3     3150.15     3154.87     62.16 o 
   6   8   3     6316.63     6328.13    130.39 o 
   7   8   3     3029.23     2881.30     99.69 o 
   8   8   3       50.22       65.87     28.48 o 
   9   8   3     1616.91     1657.39     76.55 o 
  10   8   3     3947.05     3685.08    121.06 o 
 -10   9   3     1923.23     1882.08     47.30 o 
  -9   9   3      372.57      432.36     24.73 o 
  -8   9   3     6119.82     5998.47    136.16 o 
  -7   9   3     4143.73     4040.20     71.10 o 
  -6   9   3      114.44       82.66     15.50 o 
  -5   9   3      658.35      638.84     26.13 o 
  -4   9   3     9609.87     9785.20    137.53 o 
  -3   9   3    13687.73    13890.29    186.84 o 
  -2   9   3      148.97      175.12     14.64 o 
  -1   9   3    14005.04    13496.58    215.84 o 
   0   9   3     6892.74     6852.70     95.33 o 
   1   9   3     2344.47     2340.06     48.17 o 
   2   9   3      258.97      263.35     16.27 o 
   3   9   3     7258.50     7467.47     99.00 o 
   4   9   3     8499.74     8756.81    151.72 o 
   5   9   3     1349.29     1396.16     46.37 o 
   6   9   3     1109.36     1134.90     65.87 o 
   7   9   3     5591.10     5434.15    158.44 o 
   8   9   3     3467.17     3113.62    111.26 o 
   9   9   3      399.40      315.10     43.62 o 
  10   9   3     1052.01     1022.74     67.65 o 
  -9  10   3     1524.20     1565.08     41.36 o 
  -8  10   3      205.43      215.59     23.75 o 
  -7  10   3     3598.13     3463.45     80.57 o 
  -6  10   3     3399.73     3497.13     64.17 o 
  -5  10   3     2340.75     2430.33     49.64 o 
  -4  10   3      193.13      219.65     17.80 o 
  -3  10   3     7440.72     7294.41    108.11 o 
  -2  10   3    14554.73    14446.14    195.20 o 
  -1  10   3      822.76      849.90     33.55 o 
   0  10   3     2719.81     2849.69     82.78 o 
   1  10   3     2140.45     2142.76     94.80 o 
   2  10   3     3555.53     3350.12     73.47 o 
   3  10   3       59.89       39.13     13.98 o 
   4  10   3     3835.71     4013.30     85.67 o 
   5  10   3     4316.15     4403.42     92.74 o 
   6  10   3      648.51      657.29     49.40 o 
   7  10   3     1234.31     1198.09     71.21 o 
   8  10   3     2784.12     2646.31    105.03 o 
   9  10   3     2649.32     2405.09    102.36 o 
  10  10   3      651.60      591.93     58.75 o 
  -9  11   3     2163.92     2263.92    165.12 o 
  -8  11   3      508.84      454.20     34.98 o 
  -7  11   3      343.14      367.92     26.99 o 
  -6  11   3     3828.28     3743.18     68.04 o 
  -5  11   3     3895.31     3935.44     69.53 o 
  -4  11   3     2372.42     2451.78     50.65 o 
  -3  11   3      921.33      888.84     30.85 o 
  -2  11   3     7153.35     7319.60    110.12 o 
  -1  11   3     7030.20     7094.17    127.21 o 
   0  11   3       31.27       26.61     17.28 o 
   1  11   3      100.55      100.58     24.03 o 
   2  11   3     1487.48     1681.43     64.98 o 
   3  11   3     5711.12     5707.44    111.91 o 
   4  11   3       22.65       15.94     17.73 o 
   5  11   3     5499.31     5412.31    110.38 o 
   6  11   3     4378.23     4428.13     98.07 o 
   7  11   3       53.85       85.45     36.49 o 
   8  11   3      308.62      309.76     47.18 o 
   9  11   3     1390.39     1250.61     80.11 o 
  -8  12   3     2781.75     2823.00     55.77 o 
  -7  12   3     1964.37     1997.25     46.76 o 
  -6  12   3       91.91       76.91     17.50 o 
  -5  12   3     1798.62     1715.15     53.69 o 
  -4  12   3     9080.21     9095.11    133.90 o 
  -3  12   3     4750.09     4652.21     79.60 o 
  -2  12   3       73.74       94.40     16.89 o 
  -1  12   3     3440.27     3478.07     77.44 o 
   0  12   3     6703.16     6517.65    121.78 o 
   1  12   3      240.30      268.81     32.04 o 
   2  12   3      167.42      202.06     30.26 o 
   3  12   3     5788.79     5808.89    153.10 o 
   4  12   3     3998.16     3985.05    118.39 o 
   5  12   3        3.20       -3.10     20.32 o 
   6  12   3     2368.19     2413.60     70.53 o 
   7  12   3     1763.34     1869.24     96.13 o 
   8  12   3     1587.53     1476.70     89.90 o 
  -7  13   3     3845.95     3993.60     71.81 o 
  -6  13   3     2662.13     2773.44     59.55 o 
  -5  13   3       54.88       67.29     18.29 o 
  -4  13   3     1311.25     1279.45     39.13 o 
  -3  13   3     3596.65     3690.08    101.46 o 
  -2  13   3     3028.45     3085.15     61.68 o 
  -1  13   3      119.46      160.13     22.20 o 
   0  13   3     2151.05     2281.11     61.77 o 
   1  13   3     4050.14     3821.93     89.90 o 
   2  13   3      835.25      898.13     54.30 o 
   3  13   3      195.39      168.23     32.04 o 
   4  13   3     2204.20     2229.74     84.56 o 
   5  13   3      834.76      790.42     56.97 o 
   6  13   3       38.13       16.02     30.26 o 
   7  13   3      578.60      558.99     65.87 o 
  -6  14   3     2394.78     2403.15     53.27 o 
  -5  14   3      938.84      893.48     35.14 o 
  -4  14   3       30.04       17.39     17.93 o 
  -3  14   3      451.25      498.00     28.06 o 
  -2  14   3     4143.84     4306.75    102.29 o 
  -1  14   3     3547.93     3598.12     82.11 o 
   0  14   3       29.72      -14.16     20.25 o 
   1  14   3     2529.86     2503.89     87.23 o 
   2  14   3     3257.89     3256.93    104.14 o 
   3  14   3      694.51      714.76     54.30 o 
   4  14   3       63.74       95.24     32.93 o 
   5  14   3     1781.88     1898.62     82.78 o 
   6  14   3     1409.95     1585.29     79.22 o 
  -5  15   3     2584.19     2614.54     57.17 o 
  -4  15   3     2497.11     2505.92     56.64 o 
  -3  15   3     1569.76     1694.39     47.44 o 
  -2  15   3       53.00       51.43     20.29 o 
  -1  15   3     4153.59     4291.26     81.47 o 
   0  15   3     5399.31     5256.13    142.42 o 
   1  15   3      390.56      386.31     41.84 o 
   2  15   3      785.09      716.54     54.30 o 
   3  15   3      870.00      834.04     57.86 o 
   4  15   3     2088.99     2064.18     85.45 o 
   5  15   3      295.50      347.14     46.29 o 
  -4  16   3      897.60      911.11     64.92 o 
  -3  16   3     1262.29     1305.98     43.53 o 
  -2  16   3     1787.00     1975.17     53.06 o 
  -1  16   3      528.94      572.54     38.48 o 
   0  16   3     4349.62     4556.50    129.96 o 
   1  16   3     2308.89     2355.24     87.23 o 
   2  16   3        6.01       -0.89     31.15 o 
   3  16   3      123.63       99.69     33.82 o 
   0 -15   4     2563.95     2405.30     55.31 o 
   1 -15   4     2388.68     2268.90    102.36 o 
  -2 -14   4     3471.09     3401.13    130.85 o 
  -1 -14   4     1855.46     1781.12     91.68 o 
   0 -14   4       93.82       89.70     17.86 o 
   1 -14   4     3463.48     3391.34    123.73 o 
   2 -14   4     2640.50     2700.61    110.37 o 
   3 -14   4      403.20      473.56     43.62 o 
   4 -14   4       90.51      106.43     33.69 o 
   5 -14   4     1060.63     1055.29     59.07 o 
  -3 -13   4       14.55        3.94     21.36 o 
  -2 -13   4      758.81      765.23     53.41 o 
  -1 -13   4     5251.74     5247.23    164.67 o 
   0 -13   4     1925.17     1934.22     89.90 o 
   1 -13   4      491.99      422.80     52.52 o 
   2 -13   4     2393.32     2250.21     94.35 o 
   3 -13   4     1046.77     1036.09     64.98 o 
   4 -13   4      693.95      613.79     44.94 o 
   5 -13   4       10.77      -11.29     35.60 o 
   6 -13   4     1564.12     1813.13    153.54 o 
  -4 -12   4     1926.50     1910.19     75.66 o 
  -3 -12   4     2481.31     2489.74     95.24 o 
  -2 -12   4      320.60      299.19     26.00 o 
  -1 -12   4     2487.59     2584.34    168.23 o 
   0 -12   4     7431.40     7193.02    198.50 o 
   1 -12   4      679.88      650.02     90.79 o 
   2 -12   4      146.16      110.37     35.60 o 
   3 -12   4     1632.75     1671.64     76.55 o 
   4 -12   4     1975.42     1871.45     76.55 o 
   5 -12   4     1316.48     1400.19     67.20 o 
   6 -12   4      156.94      169.01     31.40 o 
   7 -12   4     2189.97     2218.89    108.59 o 
  -7 -11   4      553.20      509.15     49.85 o 
  -5 -11   4      996.10     1029.86     59.64 o 
  -4 -11   4       11.41      -25.81     24.03 o 
  -3 -11   4     3129.65     3191.89     74.17 o 
  -2 -11   4     6209.84     6348.04    200.72 o 
  -1 -11   4      846.69      820.94     34.37 o 
   0 -11   4      790.56      791.62     36.94 o 
   1 -11   4     5637.65     5691.40    162.00 o 
   2 -11   4     4575.78     4573.41    136.19 o 
   3 -11   4     1352.01     1377.90     66.76 o 
   4 -11   4      765.26      779.48     50.29 o 
   5 -11   4     2755.10     2727.81     75.47 o 
   6 -11   4     2421.76     2432.37     72.08 o 
   7 -11   4      124.22      158.46     30.59 o 
   8 -11   4     1079.00     1128.83    115.71 o 
  -8 -10   4      970.80     1022.74     72.10 o 
  -7 -10   4       10.08        6.23     32.04 o 
  -5 -10   4     3024.34     2859.94     94.35 o 
  -4 -10   4      533.22      476.38     30.93 o 
  -3 -10   4       18.75        5.45     20.92 o 
  -2 -10   4     2726.92     2634.32     61.81 o 
  -1 -10   4     6409.83     6374.85    114.81 o 
   0 -10   4      559.05      564.30     46.29 o 
   1 -10   4     2271.43     2049.04     79.22 o 
   2 -10   4     3637.81     3675.29    113.93 o 
   3 -10   4     3813.45     3670.83    111.26 o 
   4 -10   4       18.89       23.99     20.22 o 
   5 -10   4     2784.24     2789.69    144.64 o 
   6 -10   4     3253.87     3135.99     80.53 o 
   7 -10   4     1308.26     1321.04     83.67 o 
   8 -10   4       95.56      101.33     28.48 o 
   9 -10   4      315.94      390.50     36.88 o 
  -8  -9   4      720.75      819.80     65.87 o 
  -6  -9   4     1648.32     1651.16     72.10 o 
  -5  -9   4     1631.11     1644.04     68.54 o 
  -4  -9   4     9178.74     9044.98    159.77 o 
  -3  -9   4     1131.07     1069.75     39.56 o 
  -2  -9   4     1241.82     1178.18     39.14 o 
  -1  -9   4     6550.02     6367.98    112.41 o 
   0  -9   4     8522.93     7998.23    133.83 o 
   1  -9   4      437.91      351.60     34.71 o 
   2  -9   4      702.09      672.93     46.29 o 
   3  -9   4     6522.03     6549.47    167.34 o 
   4  -9   4    10834.04    10560.75    336.46 o 
   5  -9   4      388.01      402.39     32.04 o 
   6  -9   4      215.39      201.96     54.30 o 
   7  -9   4     1507.03     1600.90     54.15 o 
   8  -9   4     1113.68     1188.12     90.79 o 
   9  -9   4       77.73       71.90     26.67 o 
  10  -9   4      454.80      392.32     46.73 o 
  -9  -8   4      718.02      732.56     61.42 o 
  -8  -8   4      442.06      376.52     46.29 o 
  -6  -8   4     6532.22     6710.58    173.57 o 
  -5  -8   4     1599.80     1632.47     66.76 o 
  -4  -8   4      857.31      885.82     71.65 o 
  -3  -8   4     2666.44     2749.29     62.97 o 
  -2  -8   4     1902.05     1972.17    103.70 o 
  -1  -8   4     1317.31     1237.61     35.71 o 
   0  -8   4     3001.46     3009.63     59.45 o 
   1  -8   4    17625.76    17071.52    386.31 o 
   2  -8   4     3865.92     3676.18    105.03 o 
   3  -8   4     1653.60     1607.55     59.64 o 
   4  -8   4     4959.89     4991.30    101.15 o 
   5  -8   4     3884.52     3728.15     83.37 o 
   6  -8   4     1995.61     1895.30     55.63 o 
   7  -8   4       96.48      104.61     22.72 o 
   8  -8   4     3873.31     4104.13    135.74 o 
   9  -8   4     2566.07     2598.60     74.03 o 
  10  -8   4        2.45       28.42     38.72 o 
  -9  -7   4     1148.51     1085.05     74.77 o 
  -8  -7   4     2858.80     2802.62     76.03 o 
  -7  -7   4        1.29        4.45     28.48 o 
  -6  -7   4     5404.42     5522.27    148.65 o 
  -5  -7   4     2765.40     2864.39     90.79 o 
  -4  -7   4      269.47      234.10     26.70 o 
  -3  -7   4     5527.02     5440.43    100.49 o 
  -2  -7   4     6486.11     6437.89    137.97 o 
  -1  -7   4    10252.14     9514.26    169.57 o 
   0  -7   4       16.72       15.34      9.84 o 
   1  -7   4     7628.12     7136.05    175.35 o 
   2  -7   4    18497.87    17892.20    396.99 o 
   3  -7   4     4162.25     4005.52    105.92 o 
   4  -7   4      480.03      481.49     27.17 o 
   5  -7   4     2718.14     2648.00     62.85 o 
   6  -7   4     5974.29     5855.09    138.86 o 
   7  -7   4      428.19      479.88     31.61 o 
   8  -7   4     1553.05     1536.60     52.81 o 
   9  -7   4     2409.50     2358.13     69.39 o 
  10  -7   4      345.89      398.45     35.39 o 
  11  -7   4       37.92       63.81     31.15 o 
 -10  -6   4      266.37      212.74     43.62 o 
  -9  -6   4      620.25      507.37     52.52 o 
  -8  -6   4     3307.39     3362.30    114.82 o 
  -7  -6   4     3629.83     3694.65     83.88 o 
  -6  -6   4        0.03       12.46     24.03 o 
  -5  -6   4     2014.24     2054.90     45.50 o 
  -4  -6   4     3612.41     3633.45    100.58 o 
  -3  -6   4      914.96     1028.78     34.19 o 
  -2  -6   4       25.79       37.57     11.69 o 
  -1  -6   4     7341.45     7237.84     92.21 o 
   0  -6   4    10610.58    10623.14    195.54 o 
   1  -6   4       76.47       79.69      7.02 o 
   2  -6   4     7111.05     6854.85    150.24 o 
   3  -6   4    12351.61    12567.53    280.39 o 
   4  -6   4     3649.92     3671.18     75.27 o 
   5  -6   4     1590.43     1560.56    125.51 o 
   6  -6   4     2585.24     2582.80     62.01 o 
   7  -6   4     8032.35     8158.14    151.40 o 
   8  -6   4     3525.73     3354.87     80.83 o 
   9  -6   4        9.85        7.51     21.29 o 
  10  -6   4     1752.09     1776.41     94.80 o 
  11  -6   4     1272.32     1229.25     57.03 o 
 -10  -5   4     2205.48     2088.21     94.35 o 
  -9  -5   4      166.55      135.30     36.49 o 
  -8  -5   4      167.62      155.69     25.78 o 
  -7  -5   4     2854.76     2883.04     70.76 o 
  -6  -5   4     4847.86     4764.79    137.97 o 
  -5  -5   4      781.90      835.05     28.66 o 
  -4  -5   4     2285.17     2290.56     53.32 o 
  -3  -5   4     5060.53     5138.92     68.55 o 
  -2  -5   4    10505.02    10746.12    131.17 o 
  -1  -5   4     1796.61     1712.29     29.71 o 
   0  -5   4    19885.90    19613.83    268.79 o 
   1  -5   4    10117.50     9561.84    327.56 o 
   2  -5   4       36.75       40.26      7.51 o 
   3  -5   4     9991.19    10641.79    166.79 o 
   4  -5   4     2448.54     2488.09     42.10 o 
   5  -5   4     4574.16     4535.32     87.89 o 
   6  -5   4      268.02      246.64     21.55 o 
   7  -5   4    11556.97    11535.33    202.14 o 
   8  -5   4     4555.80     4519.69     98.15 o 
   9  -5   4     1001.92      957.68     43.84 o 
  10  -5   4      248.83      311.05     34.55 o 
  11  -5   4      781.18      859.59     50.26 o 
 -10  -4   4     4619.06     4619.70    145.09 o 
  -9  -4   4     3303.15     3280.96    113.93 o 
  -8  -4   4     1005.80      922.16     60.53 o 
  -7  -4   4       28.24       24.95     18.50 o 
  -6  -4   4     3376.40     3404.12     73.91 o 
  -5  -4   4     6009.86     5684.43    107.30 o 
  -4  -4   4       39.48      117.84     13.87 o 
  -3  -4   4     2694.40     2685.44     36.95 o 
  -2  -4   4    11394.00    11549.06    138.47 o 
  -1  -4   4    11612.37    11358.08    161.37 o 
   0  -4   4     4813.67     4830.31     67.63 o 
   1  -4   4     3435.47     3123.43     47.60 o 
   2  -4   4    31390.60    31565.69    473.63 o 
   3  -4   4     3110.33     3171.02     49.83 o 
   4  -4   4     5972.12     6249.64     87.07 o 
   5  -4   4    12920.52    12616.22    167.63 o 
   6  -4   4    18250.96    17529.46    397.88 o 
   7  -4   4      735.80      762.36     33.99 o 
   8  -4   4     1805.80     1812.29     54.11 o 
   9  -4   4      581.01      570.08     36.97 o 
  10  -4   4     1034.31     1077.95     49.14 o 
  11  -4   4      109.13      136.40     31.76 o 
  12  -4   4      701.50      828.70     68.54 o 
 -11  -3   4     2176.25     2153.19     94.35 o 
 -10  -3   4       52.97      123.73     35.60 o 
  -9  -3   4     2526.54     2478.08     94.35 o 
  -8  -3   4     3347.22     3544.44    113.93 o 
  -7  -3   4     1095.87     1030.69     44.51 o 
  -6  -3   4      850.26      812.13     46.08 o 
  -5  -3   4    10464.32    10564.69    114.40 o 
  -4  -3   4    11782.63    11029.79    130.44 o 
  -3  -3   4     1489.46     1575.58     28.18 o 
  -2  -3   4      273.45      239.42     12.08 o 
  -1  -3   4    13218.00    12878.06    149.56 o 
   0  -3   4      617.20      487.81     18.11 o 
   1  -3   4      175.78      192.60     15.61 o 
   2  -3   4     4670.43     4955.78     78.68 o 
   3  -3   4    26031.69    27953.05    351.26 o 
   4  -3   4     4267.32     4546.47     64.57 o 
   5  -3   4     1013.97     1216.30     26.32 o 
   6  -3   4     4753.02     4707.69    187.81 o 
   7  -3   4     6800.30     6832.04    127.75 o 
   8  -3   4     1648.55     1812.64     72.10 o 
   9  -3   4     1380.58     1398.15     50.81 o 
  10  -3   4     2254.84     2370.32     71.33 o 
  11  -3   4     2079.64     2153.19     94.35 o 
  12  -3   4       22.88       70.32     40.06 o 
 -11  -2   4     4736.81     4359.78    137.97 o 
 -10  -2   4     3831.32     3262.27    112.15 o 
  -9  -2   4       78.16       30.26     28.48 o 
  -8  -2   4     4643.72     4440.78    129.96 o 
  -7  -2   4     4630.77     4702.10     92.84 o 
  -6  -2   4     6147.11     6051.73     91.12 o 
  -5  -2   4       32.19       45.05     10.01 o 
  -4  -2   4    24556.76    24032.93    260.00 o 
  -3  -2   4     3211.92     3200.55     51.97 o 
  -2  -2   4      469.76      569.05     17.20 o 
  -1  -2   4     8198.39     7897.42     93.45 o 
   0  -2   4    34832.34    34373.02    381.46 o 
   1  -2   4    16637.83    16881.07    253.65 o 
   2  -2   4        3.38       22.92      3.78 o 
   3  -2   4    41094.89    42344.17    527.43 o 
   4  -2   4    28218.63    28644.20    310.08 o 
   5  -2   4     1379.58     1305.86     33.13 o 
   6  -2   4      607.13      641.40     32.49 o 
   7  -2   4     2760.93     2702.66     64.09 o 
   8  -2   4    12854.00    13225.58    230.06 o 
   9  -2   4     1572.63     1575.88     55.34 o 
  10  -2   4      808.90      756.60     58.75 o 
  11  -2   4     2619.68     2608.04    103.25 o 
  12  -2   4     1856.74     1733.94     92.57 o 
 -11  -1   4     3116.14     2747.79    101.47 o 
 -10  -1   4     5098.24     4831.54    142.42 o 
  -9  -1   4     1346.37     1311.14     65.87 o 
  -8  -1   4      459.43      389.87     38.27 o 
  -7  -1   4      642.44      652.45     45.40 o 
  -6  -1   4     8435.09     7985.20    113.10 o 
  -5  -1   4    10705.84    10345.10    120.41 o 
  -4  -1   4        2.12       79.80     16.48 o 
  -3  -1   4     2092.72     1978.11     34.85 o 
  -2  -1   4     2722.64     2665.57     40.87 o 
  -1  -1   4    16776.23    16762.49    248.58 o 
   0  -1   4      789.65      801.26     17.86 o 
   1  -1   4    29771.79    31040.77    460.10 o 
   3  -1   4      376.05      305.01      7.18 o 
   4  -1   4    18707.84    19382.71    402.93 o 
   5  -1   4    15113.26    15598.62    202.64 o 
   6  -1   4     3428.48     3304.01     68.93 o 
   7  -1   4      301.79      324.00     29.37 o 
   8  -1   4     8054.28     7954.42    214.96 o 
   9  -1   4    10039.42    10039.61    250.12 o 
  10  -1   4      511.82      407.67     47.18 o 
  11  -1   4      168.72      152.21     40.95 o 
  12  -1   4     1739.33     1881.70     96.13 o 
 -11   0   4      150.81      163.78     36.49 o 
 -10   0   4      115.22       71.21     31.15 o 
  -9   0   4     3431.32     3452.76    108.59 o 
  -8   0   4     5057.73     5080.78    138.86 o 
  -7   0   4     1147.27     1132.23     55.19 o 
  -6   0   4       61.11       51.74     16.02 o 
  -5   0   4    11973.29    11782.87    154.11 o 
  -4   0   4     6117.32     6398.41     77.26 o 
  -3   0   4      392.25      390.77     13.64 o 
  -2   0   4     7598.66     7725.46    122.95 o 
  -1   0   4     2532.83     2676.76     46.56 o 
   0   0   4    15156.14    15931.46    253.05 o 
   1   0   4     9014.93     8969.45    134.69 o 
   2   0   4    46129.01    49265.20   1117.09 o 
   3   0   4     9270.56     9914.75    127.30 o 
   4   0   4     2972.02     2997.85     44.89 o 
   5   0   4     8260.66     8671.45    117.92 o 
   6   0   4     9148.24     9373.71    205.17 o 
   7   0   4     7039.83     6921.74    129.10 o 
   8   0   4      286.44      266.14     35.60 o 
   9   0   4     6883.91     7261.56    193.15 o 
  10   0   4     3274.97     3304.11    115.71 o 
  11   0   4       78.86       93.46     39.17 o 
  12   0   4       25.82      -22.25     40.06 o 
 -11   1   4     2752.65     2571.54     94.35 o 
 -10   1   4     3026.07     2846.59     97.91 o 
  -9   1   4      255.23      300.44     28.79 o 
  -8   1   4    13599.28    13189.30    221.38 o 
  -7   1   4    13254.25    12642.30    287.51 o 
  -6   1   4     2074.71     2071.68     56.52 o 
  -5   1   4     3823.79     3861.59     59.76 o 
  -4   1   4    10878.73    10566.76    136.66 o 
  -3   1   4     7227.67     7181.31     82.83 o 
  -2   1   4     5265.73     5726.32     94.02 o 
  -1   1   4      242.74      342.92     13.17 o 
   0   1   4    22435.82    22375.24   1323.16 o 
   1   1   4    15935.75    15949.51    251.93 o 
   2   1   4    10817.91    11029.59    167.11 o 
   3   1   4    18732.81    19341.73    244.42 o 
   4   1   4    15131.00    15815.30    203.71 o 
   5   1   4      171.07      187.42     15.29 o 
   6   1   4     6244.23     6483.29    105.32 o 
   7   1   4     9666.22     9658.53    154.35 o 
   8   1   4    10302.40    10440.77    167.92 o 
   9   1   4      739.84      780.45     28.71 o 
  10   1   4     1822.77     1931.45     45.55 o 
  11   1   4     2122.43     2153.19     97.02 o 
  12   1   4     1834.53     1976.06     98.80 o 
 -11   2   4     1022.19     1041.43     61.42 o 
 -10   2   4     6444.44     6248.63    124.82 o 
  -9   2   4     3147.94     3078.40     74.89 o 
  -8   2   4      445.39      460.46     29.72 o 
  -7   2   4     3587.96     3530.82     76.04 o 
  -6   2   4     3186.44     3114.88     66.49 o 
  -5   2   4     1980.05     1952.52     36.97 o 
  -4   2   4      927.49     1236.47     43.87 o 
  -3   2   4    15212.62    15230.18    189.76 o 
  -2   2   4    79315.48    79744.88    741.94 o 
  -1   2   4     2294.68     2195.91     60.53 o 
   0   2   4      407.30      461.72     12.63 o 
   1   2   4    27983.70    29072.63    383.19 o 
   2   2   4      696.42      590.09     12.08 o 
   3   2   4     5204.08     5373.48     93.46 o 
   4   2   4     6793.03     6890.34    108.97 o 
   5   2   4    10935.60    11149.71    173.09 o 
   6   2   4     1299.07     1207.07     30.80 o 
   7   2   4      845.40      903.54     29.82 o 
   8   2   4     6158.80     6467.53    235.44 o 
   9   2   4     5584.33     5904.19    106.91 o 
  10   2   4       78.55       44.80     20.47 o 
  11   2   4     1289.17     1150.64     92.57 o 
  12   2   4     1530.49     1580.84     90.79 o 
 -11   3   4      390.97      363.17     40.95 o 
 -10   3   4     1909.64     1772.12     57.73 o 
  -9   3   4     8095.73     7651.79    141.80 o 
  -8   3   4     2509.28     2392.75     61.54 o 
  -7   3   4      857.23      806.49     41.39 o 
  -6   3   4     6041.68     5932.80    185.14 o 
  -5   3   4     7585.97     7628.31     91.27 o 
  -4   3   4    12129.91    12225.12    156.19 o 
  -3   3   4     1965.25     2041.85     35.64 o 
  -2   3   4     8580.52     8991.29    117.86 o 
  -1   3   4      320.09      389.22     15.33 o 
   0   3   4       87.42       84.56     16.02 o 
   1   3   4     3064.41     3192.22     41.98 o 
   2   3   4    34603.96    36071.40    401.13 o 
   3   3   4    19408.79    20657.30    263.66 o 
   4   3   4      259.05      236.14     12.31 o 
   5   3   4    28302.39    29253.15    438.73 o 
   6   3   4    19927.11    20024.15    348.48 o 
   7   3   4     3279.01     3339.48     90.79 o 
   8   3   4      670.87      730.03     31.20 o 
   9   3   4     5356.25     5601.80    104.48 o 
  10   3   4     6391.11     6571.86    120.77 o 
  11   3   4      692.49      671.27     34.90 o 
  12   3   4      450.94      412.15     51.63 o 
 -11   4   4     2356.79     2207.49     81.89 o 
 -10   4   4      262.91      192.19     27.00 o 
  -9   4   4     3882.05     3994.87     88.02 o 
  -8   4   4     7278.46     7068.50    264.81 o 
  -7   4   4     4446.20     4434.89     88.84 o 
  -6   4   4       58.03       70.09     17.80 o 
  -5   4   4     4116.63     4142.32     57.13 o 
  -4   4   4    30879.15    30241.68    293.24 o 
  -3   4   4    13952.15    13707.54    152.91 o 
  -2   4   4     1795.18     1751.73     26.53 o 
  -1   4   4     2807.21     2886.71     38.37 o 
   0   4   4    26103.82    24730.92    404.45 o 
   1   4   4    10346.98    10908.13    130.28 o 
   2   4   4     2343.72     2366.82     41.58 o 
   3   4   4    15943.74    16352.57    212.91 o 
   4   4   4    10903.31    10908.41    146.89 o 
   5   4   4        4.11       26.27      9.33 o 
   6   4   4    10460.37    10322.41    143.90 o 
   7   4   4    10930.92    11298.86    158.43 o 
   8   4   4     3441.02     3450.32     63.00 o 
   9   4   4        2.33      -12.92     15.22 o 
  10   4   4     3147.99     3157.27     75.66 o 
  11   4   4     4836.18     4821.25     99.42 o 
  12   4   4      473.55      466.99     31.12 o 
 -11   5   4      814.75      808.27     43.75 o 
 -10   5   4     3684.30     3787.54    112.15 o 
  -9   5   4      949.56      980.22     71.21 o 
  -8   5   4      347.58      301.69     25.64 o 
  -7   5   4     5420.08     5465.84    103.65 o 
  -6   5   4     6995.04     6681.18    100.68 o 
  -5   5   4     4842.03     4789.80     75.37 o 
  -4   5   4     2520.98     2582.69     35.10 o 
  -3   5   4    13163.11    12756.36    128.91 o 
  -2   5   4     3620.21     3917.31     50.18 o 
  -1   5   4       72.48       88.20      6.77 o 
   0   5   4     6291.57     6098.29     73.27 o 
   1   5   4     4210.50     3794.68     68.51 o 
   2   5   4     1611.52     1716.58     52.16 o 
   3   5   4      701.88      766.67     19.18 o 
   4   5   4    20921.07    20630.16    269.55 o 
   5   5   4     7852.42     7900.54    113.79 o 
   6   5   4      235.34      210.44     18.34 o 
   7   5   4      973.51     1027.97     31.39 o 
   8   5   4     4493.89     4532.77     78.35 o 
   9   5   4     3538.61     3534.73     78.40 o 
  10   5   4        7.84      -25.28     18.73 o 
  11   5   4     2623.83     2539.51     72.99 o 
 -11   6   4      179.19      193.67     61.42 o 
 -10   6   4     2330.64     2275.01     63.09 o 
  -9   6   4     4033.14     4141.66     89.13 o 
  -8   6   4     1107.41     1045.71     56.52 o 
  -7   6   4     3274.77     3208.97     60.79 o 
  -6   6   4    12205.19    11794.94    163.60 o 
  -5   6   4     4835.03     4647.94     73.95 o 
  -4   6   4     3825.56     4100.28     75.64 o 
  -3   6   4     7275.33     7299.55     78.61 o 
  -2   6   4     7122.60     7037.69    124.10 o 
  -1   6   4    12178.80    12693.29    131.14 o 
   0   6   4     1383.92     1598.52     30.76 o 
   1   6   4     7881.16     8768.28    101.31 o 
   2   6   4    15653.34    15524.59    177.00 o 
   3   6   4     7463.92     7721.77     94.96 o 
   4   6   4     4241.92     4414.84     75.85 o 
   5   6   4    12160.82    12177.71    143.62 o 
   6   6   4     4309.86     4211.36     71.92 o 
   7   6   4      423.91      360.09     22.14 o 
   8   6   4     1841.26     1977.36     48.28 o 
   9   6   4    11104.45    10565.95    184.69 o 
  10   6   4     3701.29     3656.52     84.89 o 
  11   6   4      186.04      176.24     26.42 o 
 -10   7   4        5.02      -24.56     22.25 o 
  -9   7   4      695.36      714.23     38.28 o 
  -8   7   4     6022.21     5940.58     97.25 o 
  -7   7   4     4031.94     3798.85     68.56 o 
  -6   7   4      702.59      713.79     28.38 o 
  -5   7   4     5275.85     5314.86    114.97 o 
  -4   7   4    11546.43    11922.84    161.89 o 
  -3   7   4     5970.95     6020.19     76.38 o 
  -2   7   4     6984.16     7125.90     72.48 o 
  -1   7   4     5816.92     5449.17     63.43 o 
   0   7   4    12311.65    12185.18    149.85 o 
   1   7   4     1198.24     1205.41     21.79 o 
   2   7   4      626.27      660.11     23.20 o 
   3   7   4     5079.23     4424.97     62.17 o 
   4   7   4     8560.77     8880.74    110.18 o 
   5   7   4      135.77      147.73     14.80 o 
   6   7   4     3228.06     3337.58     63.23 o 
   7   7   4     7417.16     7428.37    117.03 o 
   8   7   4      698.97      750.28     33.29 o 
   9   7   4      972.95      913.47     97.47 o 
  10   7   4     4983.87     4957.94    139.75 o 
  11   7   4     2355.24     2282.26     86.34 o 
 -10   8   4     1504.70     1604.91     91.68 o 
  -9   8   4      187.03      185.25     37.16 o 
  -8   8   4     1875.44     1823.46     56.53 o 
  -7   8   4     6023.08     6243.69     99.21 o 
  -6   8   4     1845.09     1802.47     60.63 o 
  -5   8   4      275.92      219.10     17.26 o 
  -4   8   4     4301.61     4195.96     90.84 o 
  -3   8   4     8452.13     7918.01    112.43 o 
  -2   8   4     1668.38     1537.25     27.74 o 
  -1   8   4       51.47       69.92     10.28 o 
   0   8   4     3749.40     3479.95     47.92 o 
   1   8   4     3621.53     3483.99     46.58 o 
   2   8   4       22.80       53.91     18.48 o 
   3   8   4      957.44      909.31     22.50 o 
   4   8   4     4328.27     4289.12     62.56 o 
   5   8   4      683.83      750.89     29.35 o 
   6   8   4      785.24      794.02     54.74 o 
   7   8   4     5124.71     5135.00    179.80 o 
   8   8   4     6519.94     6347.34    125.30 o 
   9   8   4     1176.06     1166.05     63.20 o 
  10   8   4      461.95      380.08     41.84 o 
  11   8   4     3209.09     3061.11    106.81 o 
 -10   9   4     2241.11     2196.17     59.43 o 
  -9   9   4     3743.14     3660.95    108.28 o 
  -8   9   4      476.83      348.40     24.21 o 
  -7   9   4     3364.81     3432.51     64.71 o 
  -6   9   4     7430.98     7433.28    112.45 o 
  -5   9   4     2859.45     2771.01     53.77 o 
  -4   9   4      879.84      885.73     44.49 o 
  -3   9   4     3764.55     3688.55     62.74 o 
  -2   9   4    16091.85    16137.32    213.94 o 
  -1   9   4     9118.45     9493.09    106.43 o 
   0   9   4       17.42       19.76     12.09 o 
   1   9   4    12436.75    12045.68    144.69 o 
   2   9   4    11937.97    11989.71    129.63 o 
   3   9   4     3462.44     3534.19     63.51 o 
   4   9   4     2187.36     2336.94     43.04 o 
   5   9   4     7458.40     8004.52    105.58 o 
   6   9   4     4487.54     4660.64    139.75 o 
   7   9   4        5.62        7.12     24.92 o 
   8   9   4     3346.73     3267.61    112.15 o 
   9   9   4     3782.50     3744.71    122.84 o 
  10   9   4     1168.39     1147.36     67.65 o 
  -9  10   4     2723.44     2812.91     59.92 o 
  -8  10   4     2177.35     2381.86     53.54 o 
  -7  10   4      130.57      133.95     19.40 o 
  -6  10   4     1331.86     1223.80     43.03 o 
  -5  10   4     3102.69     3022.54     57.66 o 
  -4  10   4     5356.83     5125.10     82.89 o 
  -3  10   4     2634.79     2791.86     81.09 o 
  -2  10   4     5220.69     5248.39    103.92 o 
  -1  10   4    10643.10    10293.70    144.34 o 
   0  10   4     1471.79     1576.39     58.75 o 
   1  10   4       44.66       69.55     18.25 o 
   2  10   4      384.57      421.43     26.97 o 
   3  10   4     3095.46     3099.14     70.84 o 
   4  10   4     2717.42     2720.06     66.53 o 
   5  10   4      329.17      332.61     26.87 o 
   6  10   4     6757.39     6854.78    190.48 o 
   7  10   4     3215.39     3117.18    113.04 o 
   8  10   4       25.04       16.02     29.37 o 
   9  10   4      829.14      748.59     61.42 o 
  10  10   4     2986.89     2729.98    107.70 o 
  -9  11   4        8.49       30.87     18.03 o 
  -8  11   4     1079.37     1083.82     37.83 o 
  -7  11   4     1896.53     1948.51     65.45 o 
  -6  11   4      135.14      108.03     18.02 o 
  -5  11   4     1315.10     1358.59     38.34 o 
  -4  11   4     8552.75     8804.32    129.21 o 
  -3  11   4     6665.97     6830.73    104.31 o 
  -2  11   4      606.13      629.39     29.60 o 
  -1  11   4     7284.37     7270.82    109.90 o 
   0  11   4     9288.19     9023.99    211.85 o 
   1  11   4     1174.57     1069.92     52.52 o 
   2  11   4      475.26      442.49     24.99 o 
   3  11   4     2594.64     2770.68     68.84 o 
   4  11   4     7133.78     7238.60    237.66 o 
   5  11   4      710.92      752.73     39.67 o 
   6  11   4     2157.53     2304.51    100.58 o 
   7  11   4     1909.63     1917.31     91.68 o 
   8  11   4      499.18      379.19     49.85 o 
   9  11   4      519.95      577.68     59.64 o 
  -8  12   4       45.84       41.40     18.08 o 
  -7  12   4     1915.08     1944.67     58.48 o 
  -6  12   4     3556.13     3549.51    148.90 o 
  -5  12   4     2144.18     2096.45     48.64 o 
  -4  12   4      297.00      251.98     29.60 o 
  -3  12   4     6940.03     6838.41    106.49 o 
  -2  12   4     4690.06     4622.21     79.06 o 
  -1  12   4      604.75      603.71     28.79 o 
   0  12   4     1328.05     1404.81     47.04 o 
   1  12   4     2112.00     2085.54     74.77 o 
   2  12   4     3849.30     3786.55    110.37 o 
   3  12   4      663.72      694.29     50.74 o 
   4  12   4     3128.04     3129.85    103.70 o 
   5  12   4     4810.56     4905.82    105.95 o 
   6  12   4      666.16      557.21     58.75 o 
   7  12   4      327.54      270.59     48.07 o 
   8  12   4      873.89      844.72     72.10 o 
  -7  13   4       79.50       82.98     19.20 o 
  -6  13   4     1257.28     1407.90     42.41 o 
  -5  13   4     3375.20     3403.77     66.78 o 
  -4  13   4      900.45      951.14     40.61 o 
  -3  13   4       19.72       32.99     17.35 o 
  -2  13   4     1414.18     1440.73     41.43 o 
  -1  13   4     3198.62     3135.08     86.67 o 
   0  13   4     1617.12     1662.08     53.02 o 
   1  13   4       28.96       40.95     24.92 o 
   2  13   4     3639.81     3576.48    109.48 o 
   3  13   4     3402.47     3293.43    105.03 o 
   4  13   4       16.30       -2.67     26.70 o 
   5  13   4      391.35      384.86     33.78 o 
   6  13   4     1853.15     2051.75     66.87 o 
   7  13   4      353.70      372.96     57.86 o 
   8  13   4      156.21      120.17     44.51 o 
  -6  14   4       19.93       15.12     18.30 o 
  -5  14   4     1206.28     1346.03     55.35 o 
  -4  14   4     3037.91     2906.95     93.32 o 
  -3  14   4     1075.97     1162.91     39.47 o 
  -2  14   4      180.80      154.55     21.67 o 
  -1  14   4     5100.46     5277.59    116.88 o 
   0  14   4     7488.62     7776.94    193.15 o 
   1  14   4     1857.00     1933.33     77.44 o 
   2  14   4      193.99      163.78     33.82 o 
   3  14   4     2486.37     2533.27     91.68 o 
   4  14   4     2509.44     2583.11     95.24 o 
   5  14   4      952.93      958.65     64.09 o 
   6  14   4      342.67      399.66     47.18 o 
   7  14   4     1785.26     1776.67    105.03 o 
  -5  15   4       32.97       20.37     29.98 o 
  -4  15   4      935.26      855.35     36.49 o 
  -3  15   4     1765.90     1854.30     49.78 o 
  -2  15   4     3269.47     3455.35    142.65 o 
  -1  15   4      133.15      136.72     26.28 o 
   0  15   4     3839.97     3969.91    118.39 o 
   1  15   4     4492.16     4451.47    129.96 o 
   2  15   4      607.00      598.16     48.96 o 
   3  15   4       50.22       -5.34     29.37 o 
   4  15   4      690.26      727.22     58.75 o 
   5  15   4     2625.28     2735.32    102.36 o 
  -4  16   4       48.21       22.87     21.25 o 
  -3  16   4      106.33      110.98     22.95 o 
  -2  16   4     3540.01     3761.63    112.15 o 
  -1  16   4     4416.22     4732.74    133.52 o 
   0  16   4        9.63      -22.25     29.37 o 
   1  16   4     1863.99     2079.31     83.67 o 
   2  16   4     1764.17     1831.86     80.11 o 
   3  16   4      583.07      530.51     48.07 o 
   4  16   4      393.42      413.90     48.07 o 
   0  17   4     1695.51     1748.19     77.44 o 
  -2 -14   5      167.68      132.32     36.94 o 
  -1 -14   5     1693.95     1700.21     48.12 o 
   0 -14   5     3665.50     3715.34    133.52 o 
   1 -14   5      238.27      202.95     44.51 o 
   2 -14   5      832.46      794.87     64.09 o 
   3 -14   5     1673.61     1724.15     88.12 o 
   4 -14   5     1915.88     1905.47     73.20 o 
  -4 -13   5      907.60      960.43     57.86 o 
  -3 -13   5      777.07      832.93     81.00 o 
  -2 -13   5      361.11      279.05     26.28 o 
  -1 -13   5      298.33      267.98     46.73 o 
   0 -13   5     4098.66     4060.92     78.22 o 
   1 -13   5     3320.02     3296.10    119.28 o 
   2 -13   5       58.27       87.23     38.27 o 
   3 -13   5      687.65      765.50     61.42 o 
   4 -13   5      926.09      931.89     52.95 o 
   5 -13   5     1756.10     1711.50    149.54 o 
   6 -13   5      104.17       69.41     33.59 o 
  -5 -12   5      432.26      534.07     47.18 o 
  -4 -12   5        3.78      -19.58     26.70 o 
  -3 -12   5      695.85      636.34     44.95 o 
  -2 -12   5     3576.54     3676.93     94.80 o 
  -1 -12   5     2701.27     2772.15     63.63 o 
   0 -12   5       80.96       79.40     15.34 o 
   1 -12   5     4250.11     4093.64    132.63 o 
   2 -12   5     3914.09     3982.38    128.18 o 
   3 -12   5      176.74      176.24     36.49 o 
   4 -12   5       50.63       45.04     26.79 o 
   5 -12   5     2095.24     1937.61     67.50 o 
   6 -12   5     3628.12     3703.92    217.63 o 
   7 -12   5      182.38      189.45     32.88 o 
  -6 -11   5      282.69      244.78     40.06 o 
  -5 -11   5     1680.55     1543.46     71.21 o 
  -4 -11   5      969.01      891.01     55.19 o 
  -3 -11   5      130.74      192.26     39.17 o 
  -2 -11   5     2645.02     2455.83     98.80 o 
  -1 -11   5     4257.07     4200.12    226.09 o 
   0 -11   5     1421.81     1391.63     38.28 o 
   1 -11   5       55.08       47.18     31.15 o 
   2 -11   5     4062.31     4009.08    123.73 o 
   3 -11   5     3281.67     3297.88    108.59 o 
   4 -11   5     1212.19     1111.96     50.05 o 
   5 -11   5       54.72       72.15     26.14 o 
   6 -11   5     3401.31     3381.97     88.62 o 
   7 -11   5     2025.27     2102.05     68.67 o 
   8 -11   5       20.86       48.26     26.95 o 
  -7 -10   5     1584.20     1704.57     81.00 o 
  -6 -10   5     1816.51     1840.76     79.22 o 
  -5 -10   5      217.76      224.31     35.60 o 
  -4 -10   5     2924.90     2689.04    106.81 o 
  -3 -10   5     4080.02     3932.53    129.96 o 
  -2 -10   5      844.34      861.63     58.75 o 
  -1 -10   5     2684.99     2534.16     95.24 o 
   0 -10   5     3995.04     3904.78     73.98 o 
   1 -10   5      976.45      860.74     56.08 o 
   2 -10   5      448.78      373.85     39.17 o 
   3 -10   5     1636.96     1557.70     66.76 o 
   4 -10   5     3015.53     2813.95    133.52 o 
   5 -10   5     1866.43     1943.35     60.92 o 
   6 -10   5        6.35       16.33     21.24 o 
   7 -10   5     2713.38     2709.48     74.39 o 
   8 -10   5     1774.90     1970.67     66.36 o 
   9 -10   5      300.16      313.91     44.51 o 
  -8  -9   5      204.84      220.75     44.51 o 
  -7  -9   5      318.72      336.46     43.62 o 
  -6  -9   5     5510.56     5836.48    159.33 o 
  -5  -9   5     3105.71     3337.04    104.14 o 
  -4  -9   5      355.52      351.60     44.51 o 
  -3  -9   5     3201.12     3147.45    110.37 o 
  -2  -9   5     4598.83     4595.66    137.97 o 
  -1  -9   5      647.11      691.62     49.85 o 
   0  -9   5     1080.38     1035.01     51.63 o 
   1  -9   5     6996.21     6837.86    177.13 o 
   2  -9   5    11388.03    10655.57    255.46 o 
   3  -9   5     1112.69      945.30     50.74 o 
   4  -9   5     3550.96     3633.07     83.77 o 
   5  -9   5     7793.81     7740.44    192.26 o 
   6  -9   5     2240.85     2418.60     65.95 o 
   7  -9   5      239.91      267.52     50.29 o 
   8  -9   5      787.68      813.37     43.92 o 
   9  -9   5     1121.39     1198.24     95.24 o 
  -8  -8   5     1690.60     1917.31     89.01 o 
  -7  -8   5     1363.63     1304.91     70.32 o 
  -6  -8   5      867.29      952.42     59.64 o 
  -5  -8   5     5534.05     5307.76    142.42 o 
  -4  -8   5     1682.64     1761.54     80.11 o 
  -3  -8   5     1533.88     1475.81     70.32 o 
  -2  -8   5     1929.44     1990.30     78.33 o 
  -1  -8   5      696.39      777.07     48.96 o 
   0  -8   5      416.28      415.07     20.74 o 
   1  -8   5     2629.75     2496.77     82.78 o 
   2  -8   5    13639.83    13367.75    307.98 o 
   3  -8   5     6961.50     6603.76    165.56 o 
   4  -8   5      235.34      268.01     23.58 o 
   5  -8   5     1820.74     1708.85     51.69 o 
   6  -8   5     3134.54     3095.73     73.93 o 
   7  -8   5     4466.70     4403.24     96.84 o 
   8  -8   5       90.58       60.02     28.93 o 
   9  -8   5     1669.01     1624.59     57.87 o 
  10  -8   5     2030.20     2129.47     71.65 o 
  -9  -7   5       25.64       62.31     37.38 o 
  -8  -7   5     1894.61     1923.54     87.23 o 
  -7  -7   5     5442.04     5637.10    156.66 o 
  -6  -7   5     1154.75     1288.89     64.98 o 
  -5  -7   5     2528.42     2756.69     89.90 o 
  -4  -7   5     4279.96     4263.65    130.85 o 
  -3  -7   5     1220.59     1336.06     64.09 o 
  -2  -7   5      587.29      605.28     43.62 o 
  -1  -7   5     1280.95     1240.40     34.43 o 
   0  -7   5    21076.18    19893.85    303.44 o 
   1  -7   5     7377.17     6948.24    171.79 o 
   2  -7   5     2201.02     1959.14     64.98 o 
   3  -7   5     6038.10     5968.22    146.87 o 
   4  -7   5     4220.49     4054.40     84.46 o 
   5  -7   5      741.93      803.00     33.25 o 
   6  -7   5       65.05       59.39     17.35 o 
   7  -7   5     5257.40     4811.07    128.18 o 
   8  -7   5     6123.29     6093.37    123.59 o 
   9  -7   5       49.08       71.46     24.50 o 
  10  -7   5     1332.04     1421.88     57.46 o 
  -9  -6   5     1589.06     1655.61     87.23 o 
  -8  -6   5      625.05      544.88     37.35 o 
  -7  -6   5     2025.17     1909.30     81.89 o 
  -6  -6   5     7037.57     7207.26    182.47 o 
  -5  -6   5     1954.23     1915.53     72.10 o 
  -4  -6   5      129.93      174.96     41.39 o 
  -3  -6   5     4702.30     4700.70    133.52 o 
  -2  -6   5     4745.66     4854.99     88.58 o 
  -1  -6   5     1468.87     1508.03     37.00 o 
   0  -6   5     4775.39     4863.86    104.71 o 
   1  -6   5    16158.73    16031.89    274.60 o 
   2  -6   5      359.15      344.53     24.03 o 
   3  -6   5     2278.95     2231.70     71.21 o 
   4  -6   5     6067.28     5941.48    143.31 o 
   5  -6   5     7175.76     6973.03    195.38 o 
   6  -6   5     1322.53     1307.54     41.47 o 
   7  -6   5      688.67      724.24     35.45 o 
   8  -6   5     3320.60     3465.85     81.68 o 
   9  -6   5     2182.71     2249.10     64.74 o 
  10  -6   5      139.35      117.56     28.29 o 
  11  -6   5      168.43      219.45     33.53 o 
 -10  -5   5     1510.99     1523.88     84.56 o 
  -9  -5   5     3572.11     3644.13    127.29 o 
  -8  -5   5     3209.30     3273.22    117.05 o 
  -7  -5   5       49.21       40.63     24.48 o 
  -6  -5   5     7832.29     8142.75    158.89 o 
  -5  -5   5     4994.70     5080.93     97.41 o 
  -4  -5   5     2596.79     2618.72     80.11 o 
  -3  -5   5      598.48      561.59     34.71 o 
  -2  -5   5     9359.00     9414.89    116.99 o 
  -1  -5   5     5270.93     5179.70     68.40 o 
   0  -5   5     3766.56     3800.54     62.95 o 
   1  -5   5     7898.54     8145.31    113.50 o 
   2  -5   5    10589.12    10543.37    152.31 o 
   3  -5   5     3290.45     3183.77     68.54 o 
   4  -5   5       88.60      108.09     10.02 o 
   5  -5   5     2985.42     2940.08     63.25 o 
   6  -5   5    14438.59    14551.62    279.05 o 
   7  -5   5     2105.67     2260.69     59.36 o 
   8  -5   5      576.79      553.56     34.55 o 
   9  -5   5     2603.33     2609.79     70.14 o 
  10  -5   5     2374.30     2434.11     71.84 o 
  11  -5   5      975.29     1050.33     53.32 o 
 -10  -4   5      573.79      646.22     58.75 o 
  -9  -4   5     1718.05     1704.57     82.78 o 
  -8  -4   5     4800.23     4732.87    129.51 o 
  -7  -4   5     4022.07     4037.15     87.13 o 
  -6  -4   5      868.65      832.07     37.76 o 
  -5  -4   5     2598.61     2561.88     49.58 o 
  -4  -4   5    10448.66    10548.59    303.53 o 
  -3  -4   5     4832.80     4875.62     65.08 o 
  -2  -4   5     3236.92     3317.61     48.11 o 
  -1  -4   5     9148.21     9096.46    144.67 o 
   0  -4   5     1609.06     1519.15     31.75 o 
   1  -4   5     1479.15     1536.83     28.41 o 
   2  -4   5    10662.73    10161.67    158.29 o 
   3  -4   5     8414.14     8551.00    133.43 o 
   4  -4   5    14895.59    15116.03    195.73 o 
   5  -4   5      293.71      333.93     15.51 o 
   6  -4   5     4993.67     5006.85     96.87 o 
   7  -4   5    12960.69    12984.54    222.80 o 
   8  -4   5     3720.85     3746.30     94.80 o 
   9  -4   5      270.45      299.38     29.91 o 
  10  -4   5     1235.74     1184.92     51.32 o 
  11  -4   5     2195.12     2221.96    129.96 o 
 -10  -3   5     4603.55     4302.82    138.86 o 
  -9  -3   5      414.88      291.07     40.95 o 
  -8  -3   5      243.01      234.10     37.38 o 
  -7  -3   5     3650.61     3638.56     79.90 o 
  -6  -3   5     7782.46     8091.36    140.95 o 
  -5  -3   5     6973.57     6910.48    100.44 o 
  -4  -3   5     5740.62     5959.27     90.82 o 
  -3  -3   5    14700.17    14255.03    145.63 o 
  -2  -3   5     1625.74     1543.89     45.21 o 
  -1  -3   5        1.49       21.60      6.68 o 
   0  -3   5      318.09      298.45      9.76 o 
   1  -3   5     5384.94     5013.64     69.57 o 
   2  -3   5     9391.40     9659.08    147.91 o 
   3  -3   5     7312.93     7920.82    104.67 o 
   4  -3   5    11234.70    11983.42    189.29 o 
   5  -3   5     7377.89     7763.97     90.67 o 
   6  -3   5      586.01      652.39     52.52 o 
   7  -3   5     1201.48     1250.86     40.84 o 
   8  -3   5     5656.98     5734.44    115.05 o 
   9  -3   5     2295.18     2389.90     67.15 o 
  10  -3   5       41.84        6.29     23.54 o 
  11  -3   5     1237.36     1230.14     72.10 o 
  12  -3   5     1543.76     1621.79     86.34 o 
 -11  -2   5      246.27      145.98     40.06 o 
 -10  -2   5     4756.27     4563.62    141.53 o 
  -9  -2   5     3049.34     2884.86    104.14 o 
  -8  -2   5      186.17      140.64     32.04 o 
  -7  -2   5      366.67      279.35     24.52 o 
  -6  -2   5     5136.26     5094.37     96.60 o 
  -5  -2   5    14235.37    14102.84    160.56 o 
  -4  -2   5     3395.17     3487.26    139.15 o 
  -3  -2   5     7907.89     7682.69     92.76 o 
  -2  -2   5    20659.29    20542.17    264.79 o 
  -1  -2   5     6349.77     6786.34     92.34 o 
   0  -2   5       22.96       32.24      6.09 o 
   1  -2   5    28687.58    29896.15    378.38 o 
   2  -2   5    52860.12    54955.97    813.51 o 
   3  -2   5     6598.42     6442.73     84.37 o 
   4  -2   5     9008.77     9287.74    121.63 o 
   5  -2   5    15393.95    15170.25    196.61 o 
   6  -2   5    11238.39    11040.49    187.17 o 
   7  -2   5     1037.09     1156.42     39.10 o 
   8  -2   5     2414.67     2456.81     64.14 o 
   9  -2   5     8829.79     8820.97    384.08 o 
  10  -2   5     2000.59     2086.43     86.34 o 
  11  -2   5        0.68      -24.03     33.82 o 
  12  -2   5     1176.03     1247.94     76.55 o 
 -11  -1   5     1504.82     1381.46     75.66 o 
 -10  -1   5       32.60       50.74     31.15 o 
  -9  -1   5     2091.81     1886.15     80.11 o 
  -8  -1   5     5245.02     5307.76    148.65 o 
  -7  -1   5     6063.82     6167.21    113.92 o 
  -6  -1   5      810.37      778.75     40.68 o 
  -5  -1   5    12107.81    12077.28    139.31 o 
  -4  -1   5    28743.47    29264.53    313.53 o 
  -3  -1   5      487.32      446.10     24.93 o 
  -2  -1   5       54.09       40.13      8.34 o 
  -1  -1   5     9841.14    10063.48    132.03 o 
   0  -1   5     1633.53     1544.06     28.39 o 
   1  -1   5    12485.63    12345.72    185.67 o 
   3  -1   5     5667.90     6137.34    156.66 o 
   4  -1   5     2773.53     2853.35     51.49 o 
   5  -1   5     2611.87     2669.86     43.08 o 
   6  -1   5     5108.57     5053.89    157.55 o 
   7  -1   5     8045.13     7914.36    142.81 o 
   8  -1   5     2202.88     2294.59    111.26 o 
   9  -1   5      822.13      715.65     49.85 o 
  10  -1   5     3512.15     3639.68    119.28 o 
  11  -1   5     2733.73     2745.11    107.70 o 
  12  -1   5      189.65      170.01     45.40 o 
 -11   0   5     2933.16     2907.12    105.92 o 
 -10   0   5     1647.57     1469.58     72.99 o 
  -9   0   5      211.50      145.98     32.93 o 
  -8   0   5     2703.21     2575.10     90.79 o 
  -7   0   5     5623.06     5735.21    111.14 o 
  -6   0   5     4036.25     4020.46     66.62 o 
  -5   0   5       60.37       75.00     10.87 o 
  -4   0   5    12835.38    12705.39    143.09 o 
  -3   0   5    19737.94    19476.93    297.84 o 
  -2   0   5     2892.30     3078.82     46.35 o 
  -1   0   5     1780.49     1777.09     34.26 o 
   0   0   5    25180.73    24117.58    732.06 o 
   1   0   5      194.78      246.30      8.18 o 
   2   0   5      233.47      223.42     17.80 o 
   3   0   5    14551.01    14431.25    182.12 o 
   4   0   5     9755.05     9944.71    130.15 o 
   5   0   5     6256.34     6595.82     91.53 o 
   6   0   5      204.98      246.46     19.03 o 
   7   0   5     3074.95     3064.66     89.46 o 
   8   0   5    10263.27    10093.01    243.89 o 
   9   0   5     2410.74     2445.15     89.01 o 
  10   0   5     1384.20     1457.12     73.88 o 
  11   0   5     2754.17     2933.82    113.04 o 
  12   0   5     1698.08     1774.89     93.46 o 
 -11   1   5      426.55      379.19     44.51 o 
 -10   1   5     3612.96     3636.12    117.50 o 
  -9   1   5     6575.12     6196.09    165.56 o 
  -8   1   5      254.55      240.33     32.93 o 
  -7   1   5     3664.64     3771.42    110.37 o 
  -6   1   5     8039.87     7780.67    133.12 o 
  -5   1   5    11259.14    10771.79    124.84 o 
  -4   1   5    10404.34    11226.54    127.53 o 
  -3   1   5     3045.21     2660.17     52.36 o 
  -2   1   5    26888.05    27557.40    579.02 o 
  -1   1   5       85.12      133.52     13.35 o 
   0   1   5      457.41      452.68     12.17 o 
   1   1   5    25736.69    27118.28    293.97 o 
   2   1   5    12796.47    12946.88    195.11 o 
   3   1   5      962.21      827.51     16.06 o 
   4   1   5    19109.77    19809.29    252.11 o 
   5   1   5     8239.07     8144.65    115.58 o 
   6   1   5     6298.31     6177.07    112.87 o 
   7   1   5       10.36        8.90     20.47 o 
   8   1   5     9132.28     9136.14    226.09 o 
   9   1   5    13043.59    13512.84    324.00 o 
  10   1   5     1218.26     1284.44     70.32 o 
  11   1   5      686.97      667.59     62.31 o 
  12   1   5      962.95      975.57     73.88 o 
 -11   2   5     1289.98     1360.10     70.32 o 
 -10   2   5       97.69       46.29     30.26 o 
  -9   2   5     3737.28     3585.38    112.15 o 
  -8   2   5     6021.65     5995.82    157.55 o 
  -7   2   5      716.61      737.02     47.18 o 
  -6   2   5     1026.19     1104.41     42.28 o 
  -5   2   5     6269.95     6085.55     86.99 o 
  -4   2   5    14567.15    14881.28    191.59 o 
  -3   2   5     6195.26     6887.04     80.72 o 
  -2   2   5     6804.68     6928.58     91.58 o 
  -1   2   5    34039.55    36174.69    439.12 o 
   0   2   5    15961.54    16153.11    604.69 o 
   1   2   5    35098.48    36842.56    408.84 o 
   2   2   5      661.25      655.96     12.24 o 
   3   2   5    14114.27    14474.46    228.95 o 
   4   2   5     7090.82     7442.79    114.85 o 
   5   2   5      518.70      521.03     12.82 o 
   6   2   5     7254.16     7628.18    122.41 o 
   7   2   5     7919.66     8124.98    173.57 o 
   8   2   5       16.04       52.23     11.36 o 
   9   2   5     2995.62     3197.59     86.79 o 
  10   2   5     2910.19     3103.83    112.15 o 
  11   2   5      836.83      904.36     68.54 o 
  12   2   5        9.32        8.01     40.06 o 
 -11   3   5     1934.46     1839.87     78.33 o 
 -10   3   5     2092.48     2024.12     80.11 o 
  -9   3   5      699.79      653.72     39.12 o 
  -8   3   5     6698.93     6445.36    123.30 o 
  -7   3   5     3863.41     3719.45     80.35 o 
  -6   3   5      146.63      145.09     23.14 o 
  -5   3   5      715.75      715.14     20.20 o 
  -4   3   5     9584.44     9629.32    110.23 o 
  -3   3   5    33026.25    34731.57    329.18 o 
  -2   3   5      204.80      267.39     10.83 o 
  -1   3   5    27388.73    28001.51    419.07 o 
   0   3   5    43377.05    42276.19   1012.01 o 
   1   3   5      127.01      152.13     14.37 o 
   2   3   5     8814.27     8964.10    113.19 o 
   3   3   5    19724.91    20354.69    259.52 o 
   4   3   5    11009.45    11241.11    148.12 o 
   5   3   5     1469.90     1614.75     35.46 o 
   6   3   5     3549.94     3670.04     67.42 o 
   7   3   5     9803.31     9582.16    155.81 o 
   8   3   5     6769.81     6699.11    116.32 o 
   9   3   5     1010.62     1136.12     36.21 o 
  10   3   5     2134.81     2118.33     52.19 o 
  11   3   5     5196.42     5164.01     97.72 o 
  12   3   5     1552.18     1723.26     97.91 o 
 -11   4   5       73.51      105.03     32.04 o 
 -10   4   5     4122.41     4046.46    121.06 o 
  -9   4   5     2540.32     2293.00     63.92 o 
  -8   4   5      510.36      470.94     59.19 o 
  -7   4   5     2766.29     2909.05     68.18 o 
  -6   4   5     8037.08     8225.17    142.82 o 
  -5   4   5    11045.04    10962.42    175.90 o 
  -4   4   5      235.52      263.58     14.55 o 
  -3   4   5    16318.25    16322.02    194.64 o 
  -2   4   5    43418.62    43771.90    470.02 o 
  -1   4   5     2227.96     2307.96     29.78 o 
   0   4   5      853.76     1012.93     31.22 o 
   1   4   5     5828.26     5517.11     97.51 o 
   2   4   5     4160.40     3861.89     60.48 o 
   3   4   5      434.93      382.83     20.37 o 
   4   4   5     5290.44     5160.74     76.33 o 
   5   4   5    14360.53    14826.17    196.75 o 
   6   4   5     1799.53     1797.29     37.08 o 
   7   4   5     2424.34     2471.56     47.44 o 
   8   4   5     5958.59     5864.43     91.99 o 
   9   4   5     5970.87     6125.16    112.12 o 
  10   4   5     1008.35      988.26     38.20 o 
  11   4   5     1291.34     1348.29     44.88 o 
  12   4   5     2899.18     2973.96    115.72 o 
 -11   5   5      450.72      456.63     43.62 o 
 -10   5   5      814.53      805.50     72.99 o 
  -9   5   5     4712.76     4512.08     96.93 o 
  -8   5   5     1946.12     1945.35     59.64 o 
  -7   5   5       81.90       34.67     17.28 o 
  -6   5   5     2580.87     2809.73     63.34 o 
  -5   5   5     6968.50     6557.73     97.87 o 
  -4   5   5     4243.93     4160.54     64.33 o 
  -3   5   5      353.55      474.25     19.73 o 
  -2   5   5     4981.34     4721.46     59.21 o 
  -1   5   5    15935.28    16834.14    154.43 o 
   0   5   5      868.17      873.55     20.09 o 
   1   5   5       66.31      122.74     21.94 o 
   2   5   5    10211.06     9964.17    117.33 o 
   3   5   5    15246.28    15312.81    202.26 o 
   4   5   5      458.47      508.90     19.37 o 
   5   5   5    12232.08    12035.34    192.37 o 
   6   5   5     6000.12     6178.10     93.56 o 
   7   5   5      283.43      295.62     19.96 o 
   8   5   5       47.62       65.60     14.96 o 
   9   5   5     3258.18     3213.55     71.85 o 
  10   5   5     5241.21     5213.06    103.49 o 
  11   5   5      714.33      767.72     38.66 o 
  12   5   5     1495.51     1449.27     52.07 o 
 -10   6   5      418.50      359.33     32.11 o 
  -9   6   5      454.76      524.64     91.68 o 
  -8   6   5     4681.94     4836.06     98.73 o 
  -7   6   5     3971.03     4016.43    106.81 o 
  -6   6   5        6.83       -4.57     15.71 o 
  -5   6   5     5987.63     5786.83     88.92 o 
  -4   6   5    12445.17    11387.47    133.45 o 
  -3   6   5    15208.74    15462.89    173.37 o 
  -2   6   5      329.44      397.79     13.81 o 
  -1   6   5    16713.46    17127.96    173.82 o 
   0   6   5     9683.67     9655.04    106.11 o 
   1   6   5     3829.27     3928.29     80.27 o 
   2   6   5       97.77      124.31     12.55 o 
   3   6   5     9521.67     9528.10    101.31 o 
   4   6   5     4882.80     4884.37     63.50 o 
   5   6   5      321.70      372.77     20.03 o 
   6   6   5      461.16      503.78     23.76 o 
   7   6   5     2331.27     2352.08     49.52 o 
   8   6   5     5250.01     5490.95     91.48 o 
   9   6   5      110.87       86.88     20.22 o 
  10   6   5     6341.33     6297.30    122.21 o 
  11   6   5     5499.86     5454.57    111.64 o 
 -10   7   5      955.59      934.69     94.80 o 
  -9   7   5     1560.17     1469.54     50.46 o 
  -8   7   5      764.13      773.13     61.86 o 
  -7   7   5     4708.58     4723.26     80.62 o 
  -6   7   5     4560.46     4331.69     73.86 o 
  -5   7   5      223.56      203.23     17.01 o 
  -4   7   5     2085.91     1904.35     39.85 o 
  -3   7   5     2159.94     2108.97     40.39 o 
  -2   7   5    13101.57    13602.23    154.55 o 
  -1   7   5        5.14       33.56      7.45 o 
   0   7   5     6372.58     6040.45     74.26 o 
   1   7   5    26370.15    26578.55    263.90 o 
   2   7   5     6525.36     6236.53    101.99 o 
   3   7   5      647.50      669.51     28.39 o 
   4   7   5     4535.39     4333.45     70.57 o 
   5   7   5     3467.69     3685.03     65.24 o 
   6   7   5      603.33      634.66     27.40 o 
   7   7   5     2630.08     2710.42     56.02 o 
   8   7   5     5224.92     4978.94    101.12 o 
   9   7   5     2784.50     2769.16     81.00 o 
  10   7   5       21.43       41.77     21.55 o 
  11   7   5     3272.15     3159.45    124.62 o 
 -10   8   5      542.79      531.19     38.72 o 
  -9   8   5     2306.98     2269.64    176.24 o 
  -8   8   5     1196.04     1141.97     54.56 o 
  -7   8   5      134.72       96.36     19.67 o 
  -6   8   5     3935.71     3845.00     68.28 o 
  -5   8   5     6226.50     6281.98     96.52 o 
  -4   8   5      535.28      489.85     23.25 o 
  -3   8   5      217.11      189.38     15.42 o 
  -2   8   5     8842.63     8744.81    114.47 o 
  -1   8   5    24986.74    26398.71    352.96 o 
   0   8   5     1073.05     1096.35     23.28 o 
   1   8   5     1688.99     1712.55     34.32 o 
   2   8   5     6970.69     6666.35     77.67 o 
   3   8   5     1269.37     1213.52     25.24 o 
   4   8   5      357.03      325.71     19.31 o 
   5   8   5     6151.68     5992.25    168.23 o 
   6   8   5     4819.30     4757.46     82.71 o 
   7   8   5      368.97      398.93     43.18 o 
   8   8   5     3874.77     3854.70    104.78 o 
   9   8   5     3833.09     3767.43     87.19 o 
  10   8   5     2607.95     2580.44     92.57 o 
  11   8   5      107.56       91.68     31.15 o 
 -10   9   5      609.69      596.85     66.76 o 
  -9   9   5      504.21      502.03     29.26 o 
  -8   9   5     5322.11     5291.80     91.22 o 
  -7   9   5     2344.11     2139.24     50.12 o 
  -6   9   5     1191.19     1257.13     36.97 o 
  -5   9   5     6441.39     6464.61    118.19 o 
  -4   9   5     3185.33     3300.02     59.34 o 
  -3   9   5     4139.81     4209.32     69.49 o 
  -2   9   5       25.58       48.02     12.03 o 
  -1   9   5    13868.30    14132.76    189.43 o 
   0   9   5    15377.63    15820.34    184.36 o 
   1   9   5     1592.56     1530.16     29.45 o 
   2   9   5     1093.31     1056.09     24.83 o 
   3   9   5     7687.98     7821.67    100.96 o 
   4   9   5     5707.30     5748.61     79.79 o 
   5   9   5      320.96      330.74     38.72 o 
   6   9   5     1704.14     1880.31     61.59 o 
   7   9   5     4318.02     4294.81    130.85 o 
   8   9   5      729.41      680.05     53.41 o 
   9   9   5      407.06      311.54     40.06 o 
  10   9   5     1877.36     1849.66     81.00 o 
  -9  10   5      392.29      370.33     26.76 o 
  -8  10   5     1184.02     1139.07     39.02 o 
  -7  10   5     4199.90     4287.66     77.80 o 
  -6  10   5      797.63      745.11     31.48 o 
  -5  10   5      100.66       80.54     16.49 o 
  -4  10   5     2698.28     2473.63     91.68 o 
  -3  10   5     7560.61     7483.93    111.18 o 
  -2  10   5     4810.03     4701.77     76.38 o 
  -1  10   5     2577.98     2939.31     90.35 o 
   0  10   5    11380.77    11704.63    194.33 o 
   1  10   5     2818.22     2889.93     56.52 o 
   2  10   5       19.20       14.88     13.06 o 
   3  10   5      698.66      740.58     42.73 o 
   4  10   5     5662.67     5772.52    110.97 o 
   5  10   5     2721.07     2755.80    102.36 o 
   6  10   5      151.49      141.53     32.93 o 
   7  10   5     3130.69     2965.86    107.70 o 
   8  10   5     1460.28     1210.56     69.43 o 
   9  10   5      499.08      457.52     48.96 o 
  10  10   5        4.81        5.34     30.26 o 
  -9  11   5     1380.81     1414.17     44.60 o 
  -8  11   5       14.21       17.99     18.42 o 
  -7  11   5      554.20      580.92     59.72 o 
  -6  11   5     3116.87     3083.81     61.22 o 
  -5  11   5     1294.38     1400.32     75.78 o 
  -4  11   5        7.73       21.79     14.92 o 
  -3  11   5     6236.59     6257.54     97.85 o 
  -2  11   5     7760.43     7685.12    114.89 o 
  -1  11   5     6900.53     7220.36    131.67 o 
   0  11   5      319.36      265.25     30.26 o 
   1  11   5     4479.47     4456.89     79.54 o 
   2  11   5     5229.58     5262.83    105.28 o 
   3  11   5     6146.49     6269.70    120.40 o 
   4  11   5       31.86       10.16     18.12 o 
   5  11   5     6298.21     6526.91    126.31 o 
   6  11   5     3879.97     3938.76    135.30 o 
   7  11   5      102.76       73.88     34.71 o 
   8  11   5      805.88      726.33     60.53 o 
   9  11   5     3297.28     2939.16    113.93 o 
  -8  12   5     1140.66     1249.99     41.71 o 
  -7  12   5      391.61      423.67     27.21 o 
  -6  12   5      362.50      383.50     25.98 o 
  -5  12   5     2885.70     2737.32     57.48 o 
  -4  12   5     2881.55     2741.80     67.82 o 
  -3  12   5      110.28      112.86     17.99 o 
  -2  12   5     1590.37     1572.41     41.51 o 
  -1  12   5     2058.17     2085.93     48.04 o 
   0  12   5     4699.21     4986.43    133.52 o 
   1  12   5      181.39      179.80     29.37 o 
   2  12   5     1453.46     1556.81     66.76 o 
   3  12   5     8640.78     8464.76    155.35 o 
   4  12   5     1960.80     1991.27     61.54 o 
   5  12   5     1072.82     1078.84     84.56 o 
   6  12   5     4883.75     4790.60    159.33 o 
   7  12   5      653.96      631.98     61.42 o 
   8  12   5       95.43       92.57     40.06 o 
   9  12   5      850.56      750.37     67.65 o 
  -7  13   5     2181.74     2245.27     54.12 o 
  -6  13   5      756.39      772.22     34.58 o 
  -5  13   5      317.19      300.72     23.85 o 
  -4  13   5     4080.47     4182.11     76.34 o 
  -3  13   5     3817.78     3855.43    117.57 o 
  -2  13   5       25.26       43.91     17.61 o 
  -1  13   5      963.62      970.35     36.15 o 
   0  13   5     4121.05     4056.25    116.61 o 
   1  13   5     4908.84     5166.23    141.53 o 
   2  13   5       72.56      117.50     30.26 o 
   3  13   5     2939.91     3064.67    101.47 o 
   4  13   5     2409.44     2340.10     69.07 o 
   5  13   5      446.78      426.70     35.07 o 
   6  13   5       49.76       17.80     37.38 o 
   7  13   5      803.15      839.38     74.77 o 
   8  13   5      366.88      351.60     56.97 o 
  -6  14   5     3508.25     3608.06    126.82 o 
  -5  14   5      738.76      744.97     34.58 o 
  -4  14   5      659.51      633.77     32.51 o 
  -3  14   5     1960.27     2000.58     50.17 o 
  -2  14   5     3779.61     3872.50    111.92 o 
  -1  14   5     1835.71     1955.74     70.95 o 
   0  14   5     1056.70     1136.68     61.42 o 
   1  14   5     8941.65     8885.13    218.97 o 
   2  14   5     5163.13     5356.71    149.54 o 
   3  14   5      183.94      178.02     35.60 o 
   4  14   5      752.80      781.52     58.75 o 
   5  14   5     2824.04     3078.02    108.59 o 
   6  14   5     2286.69     2339.22    115.71 o 
   7  14   5       91.98       -8.90     40.06 o 
  -5  15   5     1224.76     1272.78     43.27 o 
  -4  15   5      224.89      218.25     24.93 o 
  -3  15   5       13.25        9.24     19.87 o 
  -2  15   5     1189.92     1117.98     60.53 o 
  -1  15   5     4447.44     4540.48    129.96 o 
   0  15   5      484.96      534.07     44.51 o 
   1  15   5      893.84      850.95     59.64 o 
   2  15   5     2303.63     2595.58     95.24 o 
   3  15   5     1158.83     1177.62     66.76 o 
   4  15   5      871.11      858.07     63.20 o 
   5  15   5       73.04      101.47     35.60 o 
   6  15   5     2140.53     2224.40     95.24 o 
  -4  16   5     1537.93     1621.79     69.43 o 
  -3  16   5      591.29      509.15     43.62 o 
  -2  16   5       48.44       52.52     30.26 o 
  -1  16   5     3151.00     3283.63    106.81 o 
   0  16   5     3355.88     3548.89    113.93 o 
   1  16   5     1040.58     1213.23     67.65 o 
   2  16   5       74.97       87.23     35.60 o 
   3  16   5     1349.25     1358.32     72.99 o 
   4  16   5     2547.97     2685.48    102.36 o 
  -1  17   5      304.15      259.91     40.95 o 
   0  17   5     1454.38     1492.72     72.99 o 
   1  17   5     3011.06     3061.11    106.81 o 
  -1 -14   6      291.44      234.48     23.14 o 
   0 -14   6     1372.91     1400.15     81.89 o 
   1 -14   6     3649.69     3687.75    130.85 o 
   2 -14   6     1043.51      978.24     67.65 o 
   3 -14   6      207.36      173.57     44.51 o 
  -3 -13   6      323.89      263.38     27.23 o 
  -2 -13   6     1104.02     1117.48     41.47 o 
  -1 -13   6     2069.63     2045.65     50.80 o 
   0 -13   6      219.49      241.22     47.18 o 
   1 -13   6     2425.47     2366.82     97.91 o 
   2 -13   6     3237.07     3055.77    113.04 o 
   3 -13   6      734.92      794.87     62.31 o 
   4 -13   6        6.87      -18.77     26.95 o 
   5 -13   6      878.28      914.37    151.76 o 
  -5 -12   6     1153.91     1282.66     65.87 o 
  -4 -12   6     1708.49     1755.31     71.21 o 
  -3 -12   6      525.74      466.73     31.11 o 
  -2 -12   6       24.03        7.97     17.75 o 
  -1 -12   6     2083.06     2048.36     51.18 o 
   0 -12   6     3892.77     3879.12    130.85 o 
   1 -12   6      187.29      161.11     37.38 o 
   2 -12   6     1750.66     1541.68     76.55 o 
   3 -12   6     1665.98     1602.21     76.55 o 
   4 -12   6     2166.37     2124.32     82.34 o 
   5 -12   6     1025.23      995.16     53.10 o 
   6 -12   6     1131.56     1136.74    101.47 o 
   7 -12   6     2972.45     3019.23     88.40 o 
  -6 -11   6     1230.33     1389.47     71.21 o 
  -5 -11   6        9.89       40.95     30.26 o 
  -4 -11   6      295.06      259.08     27.66 o 
  -3 -11   6     1752.74     1770.35     52.81 o 
  -2 -11   6      439.70      477.53     30.80 o 
  -1 -11   6      611.82      533.21     28.29 o 
   0 -11   6     2908.35     2926.70    104.14 o 
   1 -11   6     2880.42     2567.98     96.13 o 
   2 -11   6       52.70       16.02     30.26 o 
   3 -11   6      650.62      598.16     49.85 o 
   4 -11   6     2364.18     2375.65     71.60 o 
   5 -11   6     3190.31     3265.20     86.55 o 
   6 -11   6      270.67      275.32     33.54 o 
   7 -11   6     1084.92     1106.61     60.97 o 
   8 -11   6     1393.80     1450.09    128.18 o 
  -7 -10   6       51.15       68.54     36.49 o 
  -6 -10   6     2298.24     2226.18     87.23 o 
  -5 -10   6     4678.17     4803.06    135.30 o 
  -4 -10   6      224.19      262.50     26.47 o 
  -3 -10   6      429.56      411.25     28.14 o 
  -2 -10   6     5328.46     5434.61    168.23 o 
  -1 -10   6     1380.16     1347.84     78.78 o 
   0 -10   6       98.86       79.26     12.22 o 
   1 -10   6     1824.17     1567.49     68.54 o 
   2 -10   6     4576.05     4448.79    130.85 o 
   3 -10   6     1835.90     1887.04     74.77 o 
   4 -10   6      601.99      555.55     37.33 o 
   5 -10   6     5656.70     5567.96    119.33 o 
   6 -10   6     3775.59     3847.59    127.73 o 
   7 -10   6      585.22      491.35     96.58 o 
   8 -10   6      952.06     1162.40    140.19 o 
   9 -10   6     1344.80     1576.73    121.95 o 
  -7  -9   6     1109.23     1312.92     72.10 o 
  -6  -9   6       90.61      131.74     33.82 o 
  -5  -9   6     3424.06     3199.96    102.36 o 
  -4  -9   6     4668.19     4687.31     96.57 o 
  -3  -9   6      210.47      204.37     21.90 o 
  -2  -9   6      610.90      513.07     28.87 o 
  -1  -9   6     4303.32     4310.14     81.47 o 
   0  -9   6     3007.84     2724.09     54.32 o 
   1  -9   6      132.35      127.29     28.48 o 
   2  -9   6     3490.03     3387.78    104.14 o 
   3  -9   6     6447.03     6326.94    163.78 o 
   4  -9   6     2847.74     2666.50     69.81 o 
   5  -9   6       27.84       57.18     20.95 o 
   6  -9   6     1435.31     1381.73     49.99 o 
   7  -9   6     4737.42     4887.54    107.92 o 
   8  -9   6     1664.29     1807.49     89.01 o 
   9  -9   6      205.64      208.40     30.73 o 
  -8  -8   6      642.12      645.33     54.30 o 
  -7  -8   6     1988.62     2064.18     86.34 o 
  -6  -8   6     4648.84     4766.57    136.19 o 
  -5  -8   6       58.02       33.82     26.70 o 
  -4  -8   6     4736.86     4695.39     95.05 o 
  -3  -8   6     2528.97     2550.30     60.67 o 
  -2  -8   6     1057.55      978.34     35.28 o 
  -1  -8   6      808.33      802.80     28.97 o 
   0  -8   6     1147.69     1082.91     28.58 o 
   1  -8   6     2677.88     2734.43     88.12 o 
   2  -8   6      165.18      150.43     26.70 o 
   3  -8   6     6778.58     6333.17    159.33 o 
   4  -8   6    10970.49    10386.29    186.83 o 
   5  -8   6     1876.04     1662.24     50.95 o 
   6  -8   6        2.01        0.34     17.96 o 
   7  -8   6     3920.35     4057.46     91.96 o 
   8  -8   6     5044.12     5302.17    113.93 o 
   9  -8   6      431.10      507.92     54.30 o 
  10  -8   6      263.56      283.03     34.22 o 
  -9  -7   6     2854.48     2884.86    112.15 o 
  -8  -7   6      407.19      457.52     48.96 o 
  -7  -7   6      278.85      299.08     40.95 o 
  -6  -7   6     5370.63     5513.37    149.54 o 
  -5  -7   6     6337.86     6441.76    164.67 o 
  -4  -7   6       23.01       29.41     16.85 o 
  -3  -7   6     4102.70     4325.24     85.29 o 
  -2  -7   6     4206.44     4259.78     94.80 o 
  -1  -7   6     5033.11     4974.57    111.26 o 
   0  -7   6      751.55      730.91     28.04 o 
   1  -7   6    12605.92    12134.94    281.28 o 
   2  -7   6    11904.93    10958.21    253.68 o 
   3  -7   6       35.28       63.20     18.69 o 
   4  -7   6     4742.95     4709.73    117.94 o 
   5  -7   6     3372.85     3589.88     77.93 o 
   6  -7   6     1139.11     1177.86     41.32 o 
   7  -7   6      155.79      244.31     25.81 o 
   8  -7   6     3510.02     3519.32    138.41 o 
   9  -7   6     2965.43     3047.48     78.96 o 
  10  -7   6      846.78      827.19     47.25 o 
  -9  -6   6     2525.46     2715.74    107.70 o 
  -8  -6   6     4441.51     4425.65    136.19 o 
  -7  -6   6     1753.65     1797.14     79.22 o 
  -6  -6   6     1354.74     1411.72     66.76 o 
  -5  -6   6     3921.71     3900.48    112.15 o 
  -4  -6   6     3605.78     3719.79     77.94 o 
  -3  -6   6       69.99       89.48     16.04 o 
  -2  -6   6       86.00      103.56     14.95 o 
  -1  -6   6     4157.89     4219.57     76.41 o 
   0  -6   6     3730.06     3671.44     92.13 o 
   1  -6   6     1287.56     1183.85     48.96 o 
   2  -6   6      600.65      509.15     32.93 o 
   3  -6   6     6771.55     6571.72    155.77 o 
   4  -6   6      146.18      173.74     20.47 o 
   5  -6   6       94.43       74.77     15.04 o 
   6  -6   6     3508.00     3469.31     75.15 o 
   7  -6   6     5967.03     5929.40    117.50 o 
   8  -6   6     1194.15     1299.36     46.73 o 
   9  -6   6     1747.84     1919.71     59.82 o 
  10  -6   6     3383.60     3694.48     92.36 o 
  11  -6   6     1059.11     1208.49     63.20 o 
  -9  -5   6      326.18      384.53     50.74 o 
  -8  -5   6     5388.88     5466.00    253.24 o 
  -7  -5   6     4609.83     4949.04    140.64 o 
  -6  -5   6       91.27       81.89     27.59 o 
  -5  -5   6      840.72      884.77     51.63 o 
  -4  -5   6     6397.74     6071.72    110.79 o 
  -3  -5   6     7326.46     7508.69    129.29 o 
  -2  -5   6       45.89       69.49     12.51 o 
  -1  -5   6     5030.65     5031.05    117.69 o 
   0  -5   6    13377.17    12635.60    181.03 o 
   1  -5   6     2234.68     2133.02     38.95 o 
   2  -5   6      811.48      768.31     20.00 o 
   3  -5   6     3414.58     3179.50     57.28 o 
   4  -5   6     5548.47     5765.62     82.96 o 
   5  -5   6     1042.53     1077.42     33.66 o 
   6  -5   6      196.85      233.88     20.15 o 
   7  -5   6    14364.34    14272.33    409.90 o 
   8  -5   6     6038.07     6054.84    128.62 o 
   9  -5   6      141.12      172.19     31.60 o 
  10  -5   6     2499.22     2546.67     72.28 o 
  11  -5   6     1240.46     1306.11     56.94 o 
 -10  -4   6     4762.05     4724.73    153.10 o 
  -9  -4   6     2833.34     2478.08    101.47 o 
  -8  -4   6       16.72        1.89     21.08 o 
  -7  -4   6     2224.11     2266.73     62.27 o 
  -6  -4   6     3453.06     3365.06     75.33 o 
  -5  -4   6    11233.85    11490.50    262.58 o 
  -4  -4   6      646.11      583.92     40.95 o 
  -3  -4   6    11717.75    11463.82    185.36 o 
  -2  -4   6     9691.19     9839.76    134.95 o 
  -1  -4   6     3045.17     2860.63     65.58 o 
   0  -4   6     6625.90     6506.81    121.25 o 
   1  -4   6     2695.00     2314.04     38.63 o 
   2  -4   6     3971.57     3780.45     54.49 o 
   3  -4   6      475.22      420.87     15.41 o 
   4  -4   6     8380.47     8363.02    113.07 o 
   5  -4   6    14379.40    14840.43    214.74 o 
   6  -4   6     5717.42     5707.21    106.49 o 
   7  -4   6      913.91      958.92     36.88 o 
   8  -4   6     7099.78     7179.95    137.22 o 
   9  -4   6     2870.51     3000.95     77.89 o 
  10  -4   6      655.16      728.89     43.82 o 
  11  -4   6       29.42       37.88     31.15 o 
 -10  -3   6     1137.76     1299.57     77.44 o 
  -9  -3   6     4260.20     3848.86    129.07 o 
  -8  -3   6     2542.10     2515.40     67.98 o 
  -7  -3   6       47.29       49.68     19.82 o 
  -6  -3   6     2117.69     2054.85     54.71 o 
  -5  -3   6     9556.34     9303.26    129.54 o 
  -4  -3   6     7097.40     7033.06    120.77 o 
  -3  -3   6      197.93      216.58     12.61 o 
  -2  -3   6     2657.36     2587.66     72.61 o 
  -1  -3   6     9266.23     9622.04    114.70 o 
   0  -3   6     5185.16     5089.35     61.67 o 
   1  -3   6      178.47      167.45      9.17 o 
   2  -3   6     4222.04     4216.04    106.37 o 
   3  -3   6    14127.21    13843.57    208.96 o 
   4  -3   6     3356.72     3562.68     51.71 o 
   5  -3   6    10466.67    10618.09    140.99 o 
   6  -3   6     6134.44     6384.54    183.81 o 
   7  -3   6      782.75      800.92     44.51 o 
   8  -3   6       81.02       96.18     20.58 o 
   9  -3   6     3883.63     3850.80     88.66 o 
  10  -3   6     3964.88     4169.86    205.17 o 
  11  -3   6      672.90      733.31     46.61 o 
  12  -3   6      238.21      227.87     46.29 o 
 -10  -2   6      305.33      212.74     42.73 o 
  -9  -2   6     1027.75     1086.83     67.65 o 
  -8  -2   6     5113.90     5112.82    148.65 o 
  -7  -2   6     4099.96     4258.46     89.37 o 
  -6  -2   6      280.62      333.75     24.86 o 
  -5  -2   6     4337.85     4145.93     86.80 o 
  -4  -2   6    18022.30    18035.56    205.13 o 
  -3  -2   6     4247.95     4522.71    105.05 o 
  -2  -2   6      165.53      181.47     16.39 o 
  -1  -2   6    18367.96    18352.06    236.04 o 
   0  -2   6     7923.78     7995.84    105.47 o 
   1  -2   6      784.45      779.89     15.75 o 
   2  -2   6     5451.32     5468.27    127.29 o 
   3  -2   6    19966.43    20609.72    487.78 o 
   4  -2   6     7685.28     7083.46     93.97 o 
   5  -2   6      679.14      731.20     18.47 o 
   6  -2   6      768.25      768.50     36.05 o 
   7  -2   6     3296.30     3301.55     71.39 o 
   8  -2   6     4657.04     4751.80    173.57 o 
   9  -2   6       43.93       83.19     22.72 o 
  10  -2   6     3934.02     3849.20     93.26 o 
  11  -2   6     3669.93     3837.29    128.18 o 
  12  -2   6      427.17      487.78     56.08 o 
 -10  -1   6     2149.44     1984.07     88.12 o 
  -9  -1   6      274.30      396.99     45.40 o 
  -8  -1   6     1028.37     1046.78     62.31 o 
  -7  -1   6     5448.25     5437.28    104.78 o 
  -6  -1   6     8320.28     8437.07    144.42 o 
  -5  -1   6     5486.28     5367.36     71.23 o 
  -4  -1   6     3589.15     3601.22     58.13 o 
  -3  -1   6     9829.38    10239.29    134.36 o 
  -2  -1   6     4887.66     4899.13     71.12 o 
  -1  -1   6     2467.35     2288.83     36.74 o 
   0  -1   6     4203.10     4053.83     95.84 o 
   1  -1   6     5781.76     5824.91     91.26 o 
   3  -1   6     3951.88     3995.73    110.37 o 
   4  -1   6     1953.12     1850.11     35.77 o 
   5  -1   6     1803.74     1984.99     53.70 o 
   6  -1   6      108.77      157.80     13.49 o 
   7  -1   6     1384.44     1294.83     40.16 o 
   8  -1   6     9290.29     9374.14    169.31 o 
   9  -1   6    10823.59    10717.00    193.87 o 
  10  -1   6       21.72      -13.35     30.26 o 
  11  -1   6     3631.52     3580.04    123.73 o 
  12  -1   6     2432.59     2547.51    106.81 o 
 -11   0   6       53.02       73.88     36.49 o 
 -10   0   6      537.78      464.64     48.96 o 
  -9   0   6     2856.48     2644.53     97.02 o 
  -8   0   6     1695.65     1687.66     73.88 o 
  -7   0   6      354.86      298.09     25.15 o 
  -6   0   6     6290.18     6262.51     97.48 o 
  -5   0   6     9459.95     9362.31    129.90 o 
  -4   0   6      270.66      290.01     16.96 o 
  -3   0   6     2438.38     2082.41     37.62 o 
  -2   0   6    10265.80    10188.14    160.41 o 
  -1   0   6     9105.59     9036.54    140.92 o 
   0   0   6     8671.14     8246.72    229.97 o 
   1   0   6     5266.66     5169.88     80.56 o 
   3   0   6     8241.66     7828.79    125.84 o 
   4   0   6     4946.34     5368.91     73.05 o 
   5   0   6    12416.00    12333.96    161.59 o 
   6   0   6     6913.28     6888.78    122.67 o 
   7   0   6      407.15      370.84     25.02 o 
   8   0   6     2439.88     2424.68     62.58 o 
   9   0   6    11308.44    11583.07    280.39 o 
  10   0   6     2776.47     2723.75     99.69 o 
  11   0   6      355.94      394.32     49.85 o 
  12   0   6      810.12      775.29     67.65 o 
 -11   1   6     1575.80     1490.05     76.55 o 
 -10   1   6       91.82       68.54     32.93 o 
  -9   1   6     2170.04     2250.21     87.23 o 
  -8   1   6     9905.18     9778.80    238.55 o 
  -7   1   6     2873.93     2962.90     71.35 o 
  -6   1   6       43.92       49.38     14.37 o 
  -5   1   6     4511.76     4217.78     58.24 o 
  -4   1   6     8353.87     8220.34     97.50 o 
  -3   1   6    16629.80    17679.24    221.72 o 
  -2   1   6       26.89       49.76      7.61 o 
  -1   1   6     9122.66     9053.44    233.66 o 
   0   1   6      450.57      497.25     14.82 o 
   1   1   6    10409.49    10829.30    140.24 o 
   2   1   6      976.94     1019.14     19.48 o 
   3   1   6    15080.40    16711.83    235.42 o 
   4   1   6     1388.44     1166.30     22.12 o 
   5   1   6      533.45      568.14     17.73 o 
   6   1   6     2842.74     2591.17     57.28 o 
   7   1   6     7958.00     7889.98    192.26 o 
   8   1   6     2072.31     2310.74     80.11 o 
   9   1   6      882.01      942.63     58.75 o 
  10   1   6     4310.40     4422.09    137.97 o 
  11   1   6     1798.20     1899.51     90.79 o 
  12   1   6      345.09      320.44     51.63 o 
 -11   2   6     1065.91     1019.18     64.98 o 
 -10   2   6     2383.93     2292.05     89.90 o 
  -9   2   6      203.92      227.87     36.49 o 
  -8   2   6     1905.94     2041.92     79.22 o 
  -7   2   6     5739.96     5581.91    147.76 o 
  -6   2   6     3248.84     3334.51     58.75 o 
  -5   2   6      349.02      355.60     16.15 o 
  -4   2   6    14372.12    13590.94    152.56 o 
  -3   2   6    15553.82    14986.13    165.03 o 
  -2   2   6     8478.63     8387.09    135.55 o 
  -1   2   6     2271.99     2222.42     46.62 o 
   0   2   6     9605.57     9056.87    337.77 o 
   1   2   6    26258.85    27781.78    309.06 o 
   2   2   6     4535.18     4910.66     66.98 o 
   3   2   6     6184.42     6379.06     85.00 o 
   4   2   6     8822.77     9068.18    125.95 o 
   5   2   6      192.03      167.12     13.52 o 
   6   2   6      686.32      709.42     39.17 o 
   7   2   6     2453.12     2267.12     76.55 o 
   8   2   6     4133.57     4186.21    122.84 o 
   9   2   6     2168.06     2100.67     84.56 o 
  10   2   6       73.98       52.52     35.60 o 
  11   2   6     4486.77     4429.21    146.87 o 
  12   2   6     2995.55     2909.79    121.06 o 
 -11   3   6       13.92       48.07     32.04 o 
 -10   3   6     1787.32     1743.74     77.44 o 
  -9   3   6     4492.09     4277.00    126.40 o 
  -8   3   6      111.68       66.76     26.70 o 
  -7   3   6     2149.12     2133.61     76.55 o 
  -6   3   6     6907.14     6790.27    119.89 o 
  -5   3   6     7647.34     7480.58     90.78 o 
  -4   3   6      364.43      346.99     16.16 o 
  -3   3   6     5840.26     5288.31     58.47 o 
  -2   3   6    37618.98    37485.38    454.30 o 
  -1   3   6    23616.23    23645.19    370.34 o 
   0   3   6     1732.25     1614.29     56.95 o 
   1   3   6    24137.15    24399.67    539.99 o 
   2   3   6    13900.00    14395.74    163.31 o 
   3   3   6     2656.93     2610.94     39.81 o 
   4   3   6     1776.51     1745.43     29.35 o 
   5   3   6    24989.05    25516.48    381.36 o 
   6   3   6     6541.11     6744.01    110.13 o 
   7   3   6       26.03       39.32     17.36 o 
   8   3   6     2576.20     2708.06     54.80 o 
   9   3   6     7615.45     7753.26    143.31 o 
  10   3   6     3341.86     3411.81    119.28 o 
  11   3   6      155.40      103.25     43.62 o 
  12   3   6     2575.11     2705.95    116.61 o 
 -11   4   6     1209.38     1213.23     68.54 o 
 -10   4   6       25.69       17.80     28.48 o 
  -9   4   6     3708.17     3773.20    114.82 o 
  -8   4   6     2765.41     2793.14     96.58 o 
  -7   4   6       59.30       40.95     22.25 o 
  -6   4   6     2649.60     2485.20     80.11 o 
  -5   4   6     5378.83     5212.97     95.02 o 
  -4   4   6    11744.80    11864.73    154.49 o 
  -3   4   6     1128.68     1117.24     33.02 o 
  -2   4   6     3605.87     3584.80     60.13 o 
  -1   4   6    13727.90    13962.63    154.97 o 
   0   4   6      189.33      223.23     16.06 o 
   1   4   6     3209.54     2962.49     42.46 o 
   2   4   6      299.97      263.13     21.06 o 
   3   4   6     8993.71     9107.10    122.08 o 
   4   4   6     6029.07     5665.82     80.48 o 
   5   4   6     4617.41     5068.64     75.07 o 
   6   4   6     6152.36     6214.20     90.91 o 
   7   4   6      673.12      702.51     26.18 o 
   8   4   6        7.85       36.01     11.66 o 
   9   4   6     1565.57     1573.57     43.31 o 
  10   4   6     5427.28     5399.14    123.28 o 
  11   4   6     2558.11     2486.10     57.12 o 
  12   4   6       38.27       -1.78     43.62 o 
 -10   5   6     1679.37     1527.44     71.21 o 
  -9   5   6      153.38      172.92     37.83 o 
  -8   5   6     3763.39     3597.60     82.37 o 
  -7   5   6     4157.93     3965.37     84.78 o 
  -6   5   6      886.61      899.02     48.96 o 
  -5   5   6      599.29      657.62     30.29 o 
  -4   5   6     7059.29     7117.33     87.66 o 
  -3   5   6    13320.98    13721.53    180.40 o 
  -2   5   6      227.62      219.01      9.78 o 
  -1   5   6     5489.21     5374.26     55.12 o 
   0   5   6     8056.68     7551.06    110.35 o 
   1   5   6     1308.41     1402.94     26.17 o 
   2   5   6     4511.65     4836.81     88.97 o 
   3   5   6     4782.93     4711.35     70.49 o 
   4   5   6    20658.35    20519.28    314.58 o 
   5   5   6     4391.17     4374.45     68.59 o 
   6   5   6     4051.40     4046.52     66.38 o 
   7   5   6     3571.21     3399.82     60.01 o 
   8   5   6     5142.42     5193.15     84.46 o 
   9   5   6      849.89      824.67     35.07 o 
  10   5   6     1260.43     1227.27     41.82 o 
  11   5   6     5796.94     5915.21    113.28 o 
  12   5   6     1764.34     1875.13     51.37 o 
 -10   6   6     1230.21     1244.38     64.98 o 
  -9   6   6     2170.64     1970.34     60.50 o 
  -8   6   6       10.54      -20.24     18.76 o 
  -7   6   6     3751.34     3847.68    111.26 o 
  -6   6   6     5764.53     5923.98    111.34 o 
  -5   6   6     2683.93     2655.63     61.70 o 
  -4   6   6       14.67       26.60     10.83 o 
  -3   6   6    17378.91    16848.65    188.62 o 
  -2   6   6    22443.95    21820.71    199.64 o 
  -1   6   6     4491.61     4412.06     47.76 o 
   0   6   6       42.25       66.87     11.43 o 
   1   6   6    14982.86    14915.06    171.62 o 
   2   6   6    13570.75    13641.52    223.92 o 
   3   6   6     3281.73     3450.32     57.68 o 
   4   6   6     6971.77     6882.87    146.35 o 
   5   6   6    18040.47    18193.75    242.11 o 
   6   6   6      340.96      355.76     19.67 o 
   7   6   6     2348.79     2395.57     49.11 o 
   8   6   6      713.31      732.76     29.56 o 
   9   6   6     2707.83     2812.18     67.15 o 
  10   6   6      395.05      415.52     28.58 o 
  11   6   6     1178.10     1280.09     47.17 o 
 -10   7   6       13.43       19.58     29.37 o 
  -9   7   6      728.62      680.99     39.99 o 
  -8   7   6     1570.34     1507.77     71.65 o 
  -7   7   6      350.92      343.29     27.59 o 
  -6   7   6     1664.97     1769.55     42.97 o 
  -5   7   6     2859.18     2778.57     53.46 o 
  -4   7   6     2158.54     2084.51     50.80 o 
  -3   7   6       28.93       35.69      9.28 o 
  -2   7   6     4833.88     4693.68     61.83 o 
  -1   7   6     7411.26     7571.61     82.06 o 
   0   7   6     8186.67     8314.21     83.24 o 
   1   7   6     3237.51     3251.26     49.79 o 
   2   7   6    15556.94    16187.04    187.20 o 
   3   7   6     6229.07     5912.57     69.00 o 
   4   7   6     2966.84     2885.68     62.18 o 
   5   7   6      905.61     1048.00     47.13 o 
   6   7   6     1820.10     1674.67     42.29 o 
   7   7   6      490.43      564.59     35.61 o 
   8   7   6       77.19       59.51     16.77 o 
   9   7   6     1216.10     1101.63     42.77 o 
  10   7   6     4236.78     4163.54     91.31 o 
  11   7   6      928.65      923.43     43.80 o 
 -10   8   6      409.67      298.19     37.38 o 
  -9   8   6       17.80       12.69     20.74 o 
  -8   8   6     4455.84     4224.01     91.50 o 
  -7   8   6     7240.33     6978.25    110.37 o 
  -6   8   6      112.98      124.50     17.99 o 
  -5   8   6    11647.10    11108.29    156.55 o 
  -4   8   6     7746.36     7496.37    110.42 o 
  -3   8   6     6206.47     6100.03    141.39 o 
  -2   8   6      115.64      154.85     14.52 o 
  -1   8   6     9341.90     9144.53    112.56 o 
   0   8   6    17585.27    17195.38    162.05 o 
   1   8   6     5461.38     6160.42     72.86 o 
   2   8   6      536.00      462.60     16.99 o 
   3   8   6     1297.89     1321.19     31.35 o 
   4   8   6     7487.07     7539.71    146.34 o 
   5   8   6     1645.01     1603.87     40.80 o 
   6   8   6     1892.16     1912.20     47.99 o 
   7   8   6     9996.67     9884.44    148.53 o 
   8   8   6     3580.57     3700.52     72.61 o 
   9   8   6      210.04      214.52     25.35 o 
  10   8   6     1554.53     1570.34     54.31 o 
  11   8   6     4669.91     4683.79    132.63 o 
  -9   9   6     2024.31     1872.33    148.65 o 
  -8   9   6        5.12       19.78     17.88 o 
  -7   9   6     5850.10     5664.52    101.50 o 
  -6   9   6     2025.22     1940.34     46.52 o 
  -5   9   6      159.76      160.45     20.30 o 
  -4   9   6     1020.99     1096.93     37.63 o 
  -3   9   6     6245.74     6320.58    116.19 o 
  -2   9   6    13459.33    13909.75    186.58 o 
  -1   9   6       59.76       69.71     13.78 o 
   0   9   6     8931.57     8835.44     90.64 o 
   1   9   6    12507.41    12227.17    131.94 o 
   2   9   6     1198.55     1195.83     45.08 o 
   3   9   6     1094.90     1040.48     27.69 o 
   4   9   6      689.86      782.83     45.64 o 
   5   9   6     7189.02     7005.66    140.58 o 
   6   9   6     2333.81     2407.54     69.72 o 
   7   9   6      749.78      762.11     34.03 o 
   8   9   6     4426.52     4543.29     97.97 o 
   9   9   6      510.12      502.92     45.40 o 
  10   9   6       12.97       12.46     26.70 o 
  -9  10   6     1960.02     2001.73     99.25 o 
  -8  10   6     1293.82     1394.90     44.29 o 
  -7  10   6      354.40      332.38     24.86 o 
  -6  10   6     2881.94     2738.63     57.53 o 
  -5  10   6      526.37      530.62     27.25 o 
  -4  10   6      322.67      315.80     21.03 o 
  -3  10   6       76.40       60.62     14.41 o 
  -2  10   6     5519.64     5489.58    104.39 o 
  -1  10   6     4685.04     4782.26    131.89 o 
   0  10   6      287.04      349.09     21.48 o 
   1  10   6     3960.62     4010.42     92.17 o 
   2  10   6     3940.46     3971.20     61.52 o 
   3  10   6     5096.69     5171.66     74.89 o 
   4  10   6      697.62      712.92     26.32 o 
   5  10   6     6713.49     6852.11    186.92 o 
   6  10   6     8852.67     8742.71    226.09 o 
   7  10   6      763.51      713.87     56.08 o 
   8  10   6     1699.99     1725.93     79.22 o 
   9  10   6     1166.71     1050.34     64.98 o 
  10  10   6      945.49      891.90     60.53 o 
  -9  11   6      714.31      790.13     37.12 o 
  -8  11   6     1338.23     1391.16     44.36 o 
  -7  11   6     1234.96     1178.30     39.80 o 
  -6  11   6       15.51        8.73     16.94 o 
  -5  11   6     2697.45     2858.35     64.03 o 
  -4  11   6     7073.15     7212.02    110.97 o 
  -3  11   6     1484.19     1526.99     39.79 o 
  -2  11   6      835.24      788.19     42.73 o 
  -1  11   6    12701.79    12580.22    212.20 o 
   0  11   6    13805.66    14259.47    194.03 o 
   1  11   6      681.97      706.12     36.36 o 
   2  11   6     1637.73     1732.07     53.86 o 
   3  11   6     6614.12     6808.04    220.75 o 
   4  11   6     8694.38     8892.01    159.42 o 
   5  11   6       94.72       94.35     32.93 o 
   6  11   6     3699.98     3666.38    127.29 o 
   7  11   6     3788.67     3659.26    126.40 o 
   8  11   6       71.54       82.78     32.93 o 
   9  11   6      349.71      281.28     43.62 o 
  -8  12   6       38.66       35.77     20.31 o 
  -7  12   6     1017.45     1034.93     38.50 o 
  -6  12   6     1726.49     1719.24     46.34 o 
  -5  12   6        5.96       -3.40     16.40 o 
  -4  12   6     2131.17     2078.66     49.00 o 
  -3  12   6     6094.06     6007.95     97.12 o 
  -2  12   6      525.60      526.66     27.35 o 
  -1  12   6       30.80       56.59     19.24 o 
   0  12   6     5482.70     5588.14    146.87 o 
   1  12   6     2545.68     2594.69     87.23 o 
   2  12   6      193.78      220.53     25.69 o 
   3  12   6      248.56      234.77     26.93 o 
   4  12   6     1774.39     1821.90     65.42 o 
   5  12   6     2167.73     2167.43    100.58 o 
   6  12   6      954.59      870.53     70.32 o 
   7  12   6      242.91      182.47     41.84 o 
   8  12   6      664.24      570.56     58.75 o 
   9  12   6      860.14      889.22     71.21 o 
  -7  13   6      161.23      223.46     37.56 o 
  -6  13   6     3944.01     3905.64     78.72 o 
  -5  13   6     2818.23     2972.01     91.70 o 
  -4  13   6       30.15       53.59     18.31 o 
  -3  13   6     3543.83     3652.23     90.23 o 
  -2  13   6     3328.42     3215.60     63.73 o 
  -1  13   6      619.41      681.36     63.20 o 
   0  13   6        0.44      -39.17     21.36 o 
   1  13   6     4413.84     4347.32    125.51 o 
   2  13   6     7619.63     7883.75    198.50 o 
   3  13   6     3112.59     3232.51     82.11 o 
   4  13   6      419.39      470.44     35.86 o 
   5  13   6     2647.33     2614.27    115.71 o 
   6  13   6     3919.45     3978.81    145.09 o 
   7  13   6      112.65       96.13     42.73 o 
   8  13   6      944.27      933.73     76.55 o 
  -6  14   6      190.02      189.62     24.44 o 
  -5  14   6     2069.13     2056.83     52.75 o 
  -4  14   6     1116.70     1122.53     44.92 o 
  -3  14   6       51.87       45.11     18.67 o 
  -2  14   6       36.01       54.30     28.48 o 
  -1  14   6     3370.39     3517.73    108.59 o 
   0  14   6     5025.38     5022.03    139.75 o 
   1  14   6       76.47       46.29     30.26 o 
   2  14   6     3606.05     3624.55    114.82 o 
   3  14   6     5238.54     5508.03    154.88 o 
   4  14   6     1024.22     1016.34     51.32 o 
   5  14   6       12.59      -34.76     22.70 o 
   6  14   6     1125.24     1262.18     89.01 o 
   7  14   6     2977.72     3051.31    132.63 o 
  -5  15   6      244.45      237.96     30.45 o 
  -4  15   6     1297.49     1273.75     64.09 o 
  -3  15   6     1131.98     1145.58     61.42 o 
  -2  15   6      431.68      338.24     39.17 o 
  -1  15   6      644.14      679.16     52.52 o 
   0  15   6     6421.07     6335.84    170.01 o 
   1  15   6     2324.23     2581.33     94.35 o 
   2  15   6       34.65        1.78     30.26 o 
   3  15   6     1506.51     1714.36     80.11 o 
   4  15   6     1644.78     1652.94     79.22 o 
   5  15   6     1898.46     1974.28     89.01 o 
   6  15   6      214.43      104.14     49.85 o 
  -4  16   6      134.68      140.64     33.82 o 
  -3  16   6     1470.46     1458.01     70.32 o 
  -2  16   6     2427.36     2552.85     92.57 o 
  -1  16   6      586.01      680.94     55.19 o 
   0  16   6     1098.04     1141.13     66.76 o 
   1  16   6     4667.86     4827.98    142.42 o 
   2  16   6     3623.03     3926.30    125.51 o 
   3  16   6       17.16       23.14     33.82 o 
   4  16   6      480.35      525.17     53.41 o 
  -1  17   6     2482.68     2446.04     92.57 o 
   0  17   6      294.43      306.20     44.51 o 
   1  17   6      639.46      609.73     53.41 o 
   2  17   6     1376.96     1426.85     76.55 o 
  -2 -13   7       53.63       39.84     19.14 o 
  -1 -13   7      730.90      623.08     59.64 o 
   0 -13   7     3851.73     3759.85    132.63 o 
   1 -13   7     1127.97     1080.60     72.10 o 
   2 -13   7      955.64     1023.63     65.87 o 
   3 -13   7     2783.41     2806.53    107.70 o 
   4 -13   7     1116.21     1140.52     59.11 o 
  -4 -12   7      119.19      105.92     30.26 o 
  -3 -12   7     1289.31     1456.60     48.68 o 
  -2 -12   7     1389.10     1487.13     45.45 o 
  -1 -12   7      855.81      729.39     28.32 o 
   0 -12   7      931.24      849.17     62.31 o 
   1 -12   7     2552.03     2336.55     93.46 o 
   2 -12   7      601.98      509.15     49.85 o 
   3 -12   7      164.99      145.09     39.17 o 
   4 -12   7      568.51      491.62     40.43 o 
   5 -12   7     2752.75     2589.77    166.45 o 
   6 -12   7     2179.92     2088.00    249.23 o 
  -5 -11   7     1242.51     1204.33     62.31 o 
  -4 -11   7      675.78      763.70     40.39 o 
  -3 -11   7       45.58       42.16     31.15 o 
  -2 -11   7     1587.68     1571.40     46.72 o 
  -1 -11   7     3099.72     3056.19     78.78 o 
   0 -11   7      118.66      110.37     36.49 o 
   1 -11   7     1234.74     1099.29     64.09 o 
   2 -11   7     3165.84     3060.22    105.03 o 
   3 -11   7     2218.46     2149.63     84.56 o 
   4 -11   7      218.55      171.77     31.15 o 
   5 -11   7     1379.17     1398.27     55.49 o 
   6 -11   7     5223.19     5388.94    224.31 o 
   7 -11   7     1512.50     1778.61    106.81 o 
  -6 -10   7      455.89      428.15     43.62 o 
  -5 -10   7     1231.52     1290.67     64.09 o 
  -4 -10   7     4694.14     4735.44     98.28 o 
  -3 -10   7     1462.17     1469.19     81.89 o 
  -2 -10   7       66.74       55.85     18.06 o 
  -1 -10   7     1579.84     1564.87     43.17 o 
   0 -10   7     1284.60     1226.58     66.76 o 
   1 -10   7      883.30      785.97     54.30 o 
   2 -10   7      161.75      153.99     31.15 o 
   3 -10   7     5034.26     4693.58    134.41 o 
   4 -10   7     3592.88     3420.71    106.81 o 
   5 -10   7        9.69        4.09     22.65 o 
   6 -10   7     2244.77     2103.91     93.02 o 
   7 -10   7     3575.33     3525.41     89.57 o 
   8 -10   7     1134.38     1260.59     54.86 o 
  -7  -9   7      767.27      693.40     55.19 o 
  -6  -9   7     3852.28     3725.13    116.61 o 
  -5  -9   7     2075.24     2055.28     78.33 o 
  -4  -9   7     1895.75     1930.54     56.03 o 
  -3  -9   7     4623.13     4571.73     91.60 o 
  -2  -9   7     1773.21     1768.55     89.46 o 
  -1  -9   7      114.34      102.87     14.96 o 
   0  -9   7      750.12      736.13     51.63 o 
   1  -9   7     7081.06     6821.84    178.91 o 
   2  -9   7     1121.46     1148.25     58.75 o 
   3  -9   7     1520.65     1433.09     61.42 o 
   4  -9   7     4843.40     4992.66    135.30 o 
   5  -9   7     3524.71     3374.09     82.33 o 
   6  -9   7      332.93      370.47     30.80 o 
   7  -9   7      575.79      570.79     93.91 o 
   8  -9   7     3675.61     3589.24    207.40 o 
   9  -9   7     1813.33     1908.87     85.90 o 
  -8  -8   7      338.17      429.04     49.85 o 
  -7  -8   7       61.81       39.17     32.93 o 
  -6  -8   7     2837.10     2808.31     97.02 o 
  -5  -8   7     6708.91     6741.73    171.79 o 
  -4  -8   7     1284.62     1400.23     46.82 o 
  -3  -8   7     1158.54     1247.29     41.70 o 
  -2  -8   7     3060.15     3164.34     67.37 o 
  -1  -8   7      695.71      697.31     45.40 o 
   0  -8   7      105.50       89.90     26.70 o 
   1  -8   7     4488.69     4155.95    119.28 o 
   2  -8   7     9137.77     8772.08    213.63 o 
   3  -8   7       56.71       61.42     23.14 o 
   4  -8   7     2774.83     2715.74     83.67 o 
   5  -8   7     3925.18     3791.57     85.61 o 
   6  -8   7     1913.53     1968.25     57.40 o 
   7  -8   7     1023.03     1039.99     43.81 o 
   8  -8   7      370.66      393.27     31.93 o 
   9  -8   7     4232.39     4875.27    141.97 o 
  10  -8   7     2522.94     2864.11     80.81 o 
  -8  -7   7     1959.89     2279.58     96.13 o 
  -7  -7   7     2717.90     2895.54    102.36 o 
  -6  -7   7      465.29      364.95     40.06 o 
  -5  -7   7     3913.32     3942.03     86.18 o 
  -4  -7   7     4823.24     4746.21     94.92 o 
  -3  -7   7      478.54      490.56     26.08 o 
  -2  -7   7     1609.16     1622.43     43.20 o 
  -1  -7   7      685.35      666.00     25.84 o 
   0  -7   7     3209.95     3057.55     95.24 o 
   1  -7   7     2782.38     2653.43     83.67 o 
   2  -7   7       78.63       57.86     20.47 o 
   3  -7   7     5540.15     5371.84    136.19 o 
   4  -7   7     3678.51     3442.97     93.46 o 
   5  -7   7      312.20      341.05     33.82 o 
   6  -7   7     1275.78     1243.38     43.00 o 
   7  -7   7     8325.15     8473.94    157.83 o 
   8  -7   7     3182.70     3369.39     80.63 o 
   9  -7   7     1355.40     1303.56     87.23 o 
  10  -7   7     4030.12     4068.66     99.02 o 
  -9  -6   7      185.81      197.61     44.51 o 
  -8  -6   7     1132.72     1213.23     74.77 o 
  -7  -6   7     4788.37     4832.44    140.64 o 
  -6  -6   7     2703.23     2784.28     94.35 o 
  -5  -6   7      134.97      135.30     27.59 o 
  -4  -6   7     2045.85     2188.80     56.13 o 
  -3  -6   7     4797.24     4716.77     90.10 o 
  -2  -6   7     1644.37     1676.33     42.76 o 
  -1  -6   7      113.89      108.21     12.81 o 
   0  -6   7     2868.50     2722.86     84.56 o 
   1  -6   7     9832.92     9290.13    218.97 o 
   2  -6   7       71.20       82.78     18.69 o 
   3  -6   7     5948.43     5320.22    130.85 o 
   4  -6   7     9054.80     9196.14    162.29 o 
   5  -6   7     1385.92     1392.30     40.71 o 
   6  -6   7      509.32      524.54     73.88 o 
   7  -6   7     5017.26     5315.70    161.56 o 
   8  -6   7     5953.56     6094.79    122.31 o 
   9  -6   7      678.32      727.07     39.36 o 
  10  -6   7      770.27      764.38     44.13 o 
  11  -6   7     1649.83     1792.21    123.73 o 
  -9  -5   7     2898.50     2951.62    110.37 o 
  -8  -5   7       43.45      -25.81     32.93 o 
  -7  -5   7     1268.36     1210.56     67.65 o 
  -6  -5   7     4104.36     4183.54    121.95 o 
  -5  -5   7     3998.23     4151.50    116.61 o 
  -4  -5   7     2755.33     2616.08     61.59 o 
  -3  -5   7     3950.40     4130.25    160.67 o 
  -2  -5   7    19342.41    18905.08    292.28 o 
  -1  -5   7     5816.53     5312.17     91.25 o 
   0  -5   7      239.34      261.69     25.81 o 
   1  -5   7     5509.66     5487.13    118.83 o 
   2  -5   7     8397.70     7724.28    107.36 o 
   3  -5   7      142.95      163.62     13.80 o 
   4  -5   7     1375.72     1369.14     28.41 o 
   5  -5   7     1515.36     1575.09     41.65 o 
   6  -5   7     2922.61     3033.13     66.84 o 
   7  -5   7       55.82       88.54     18.19 o 
   8  -5   7     1591.05     1517.52     48.08 o 
   9  -5   7     5026.69     5216.93    110.34 o 
  10  -5   7     2090.91     2245.32    105.92 o 
  11  -5   7        4.86        1.72     26.00 o 
  -9  -4   7     4156.84     4369.70    205.17 o 
  -8  -4   7     3050.66     3256.04    111.26 o 
  -7  -4   7      729.63      746.81     57.86 o 
  -6  -4   7      178.95      191.37     32.04 o 
  -5  -4   7     4878.65     5041.61    133.52 o 
  -4  -4   7     9668.79     9531.38    160.83 o 
  -3  -4   7     3801.27     3852.68     95.24 o 
  -2  -4   7     3316.24     3148.12     90.35 o 
  -1  -4   7     5158.32     5230.70    108.31 o 
   0  -4   7     2857.66     2934.65     61.34 o 
   1  -4   7        5.27       13.80      7.80 o 
   2  -4   7     4442.84     4556.92    112.35 o 
   3  -4   7     8363.79     7977.18    125.57 o 
   4  -4   7     2334.26     2275.04     37.27 o 
   5  -4   7     2077.66     2132.04     36.87 o 
   6  -4   7     6888.33     6932.35    125.31 o 
   7  -4   7    11000.06    11498.13    198.79 o 
   8  -4   7      392.39      445.01     30.63 o 
   9  -4   7     1883.80     1813.60     56.57 o 
  10  -4   7     4870.90     5045.25    111.85 o 
  11  -4   7     1662.22     1762.53     63.30 o 
 -10  -3   7     1828.21     1911.97     93.46 o 
  -9  -3   7      791.97      851.84     65.87 o 
  -8  -3   7     4404.22     4505.94    122.84 o 
  -7  -3   7     4122.66     4271.55     91.50 o 
  -6  -3   7      349.14      332.01     35.60 o 
  -5  -3   7     1123.29     1172.28     56.08 o 
  -4  -3   7    13461.06    13006.48    210.57 o 
  -3  -3   7    15215.59    15139.22    238.59 o 
  -2  -3   7     1049.27     1048.48     69.87 o 
  -1  -3   7    15115.55    15007.52    212.50 o 
   0  -3   7     5741.58     5774.59    103.91 o 
   1  -3   7      176.12      162.00      9.56 o 
   2  -3   7      374.61      418.08     15.11 o 
   3  -3   7      966.34      970.52     23.59 o 
   4  -3   7     6055.09     5841.15     79.41 o 
   5  -3   7     1293.93     1306.03     25.09 o 
   6  -3   7     4209.60     4123.37     80.62 o 
   7  -3   7     4915.81     4952.78     96.65 o 
   8  -3   7     7474.07     7275.86    136.05 o 
   9  -3   7      628.60      631.78     39.61 o 
  10  -3   7     2236.41     2211.51     66.48 o 
  11  -3   7     4296.24     4490.34    106.45 o 
  12  -3   7     1366.89     1389.47     77.44 o 
 -10  -2   7     2273.57     2424.67    102.36 o 
  -9  -2   7     1370.39     1530.11     80.11 o 
  -8  -2   7       15.89       32.07     28.93 o 
  -7  -2   7     3301.73     3315.19     76.46 o 
  -6  -2   7     4810.40     4809.55    146.87 o 
  -5  -2   7     2530.74     2461.82     92.13 o 
  -4  -2   7      367.05      390.02     24.03 o 
  -3  -2   7    10361.06    10000.39    118.76 o 
  -2  -2   7     9377.70     9341.81    127.44 o 
  -1  -2   7     1077.37      994.62     60.93 o 
   0  -2   7      884.47      822.71     19.84 o 
   1  -2   7     3789.38     3617.13     61.68 o 
   2  -2   7    26470.03    27242.81    410.34 o 
   4  -2   7     3943.29     3903.15    115.71 o 
   5  -2   7    17009.83    16997.16    218.21 o 
   6  -2   7     1934.86     1972.37     35.73 o 
   7  -2   7      167.66      185.77     19.40 o 
   8  -2   7      775.34      863.37     37.99 o 
   9  -2   7     5656.95     5826.03    118.56 o 
  10  -2   7      877.48      902.87     46.61 o 
  11  -2   7     1206.29     1264.85     71.21 o 
  12  -2   7     2925.83     3199.07    118.39 o 
 -10  -1   7      575.66      604.39     56.97 o 
  -9  -1   7     3665.15     3475.90    119.28 o 
  -8  -1   7     1323.51     1287.11     70.32 o 
  -7  -1   7        5.09      -23.55     17.30 o 
  -6  -1   7     1769.89     1802.84     56.08 o 
  -5  -1   7     5591.08     5572.97     84.73 o 
  -4  -1   7     9991.21    10109.54    164.57 o 
  -3  -1   7     1021.82     1131.12     24.18 o 
  -2  -1   7     6557.05     6262.13     88.80 o 
  -1  -1   7    10878.22    11489.11    215.58 o 
   0  -1   7    10391.71     9885.60    491.79 o 
   1  -1   7      529.70      820.79     28.48 o 
   2  -1   7    14115.84    15137.30    319.55 o 
   3  -1   7     4426.58     4222.71    116.61 o 
   4  -1   7     1190.68     1328.94     54.30 o 
   5  -1   7    11326.12    11735.17    234.17 o 
   6  -1   7     4090.68     4017.77     61.33 o 
   7  -1   7      107.83      111.21     17.28 o 
   8  -1   7      191.35      200.19     23.69 o 
   9  -1   7     5754.77     5932.72    119.99 o 
  10  -1   7     7513.38     7598.02    150.05 o 
  11  -1   7      555.58      558.99     54.30 o 
  12  -1   7      760.90      842.05     70.32 o 
 -10   0   7      190.89      170.90     39.17 o 
  -9   0   7      679.07      609.73     52.52 o 
  -8   0   7     4303.12     4163.07    128.18 o 
  -7   0   7     3834.25     3884.85     83.70 o 
  -6   0   7       12.22       25.39     15.70 o 
  -5   0   7     6221.32     6149.59    111.32 o 
  -4   0   7    16998.87    17295.65    271.98 o 
  -3   0   7     8237.94     8316.63     97.62 o 
  -2   0   7      171.13      153.10     16.91 o 
  -1   0   7     7909.09     7371.67    156.22 o 
   0   0   7    25119.02    24674.43    768.68 o 
   1   0   7    10591.95    11111.82    169.64 o 
   2   0   7     1327.94     1233.07     21.40 o 
   3   0   7     7548.93     7235.75    180.69 o 
   4   0   7     3257.84     2800.75     40.80 o 
   5   0   7     2005.83     2259.93     37.04 o 
   6   0   7      136.72      126.23     11.35 o 
   7   0   7     3128.94     3063.30     67.91 o 
   8   0   7     7024.70     7353.02    137.75 o 
   9   0   7      270.95      225.20     33.82 o 
  10   0   7     5581.92     5460.86    156.66 o 
  11   0   7     5110.10     5232.10    157.55 o 
  12   0   7      864.65      845.61     69.43 o 
 -10   1   7      941.81      955.98     64.98 o 
  -9   1   7     2013.93     1913.75     82.78 o 
  -8   1   7        8.80       45.40     27.59 o 
  -7   1   7     6489.08     6655.04    122.73 o 
  -6   1   7    10725.10    10754.52    243.00 o 
  -5   1   7      507.70      476.52     18.84 o 
  -4   1   7       39.31       72.30     14.39 o 
  -3   1   7    18162.65    17799.02    224.11 o 
  -2   1   7    10380.88    10317.59    170.01 o 
  -1   1   7      599.06      588.77     20.45 o 
   0   1   7     5747.25     4974.09    277.60 o 
   1   1   7    12738.60    13323.07    172.28 o 
   2   1   7     4200.02     4273.64     67.66 o 
   3   1   7       14.26       21.96      8.32 o 
   4   1   7     4097.40     4311.12     60.40 o 
   5   1   7     5546.53     5846.86     82.30 o 
   6   1   7     2120.59     2246.11     51.05 o 
   7   1   7     2449.62     2468.09     58.80 o 
   8   1   7     6544.80     6393.70    165.56 o 
   9   1   7     3956.05     3797.23    117.50 o 
  10   1   7      150.28      179.80     37.38 o 
  11   1   7     1948.57     2154.08     94.35 o 
  12   1   7     1945.31     1924.43     93.46 o 
 -10   2   7      445.77      486.00     48.07 o 
  -9   2   7     3594.92     3334.37    111.26 o 
  -8   2   7     2110.57     1941.34     79.22 o 
  -7   2   7     1386.55     1522.10     66.76 o 
  -6   2   7     5296.21     5348.76     84.46 o 
  -5   2   7     4156.33     4211.52     58.97 o 
  -4   2   7       60.55       96.19     11.05 o 
  -3   2   7       90.04      101.30     12.42 o 
  -2   2   7    23413.93    22054.90    274.85 o 
  -1   2   7    13364.93    13946.38    214.28 o 
   0   2   7     7961.93     7987.86    269.18 o 
   1   2   7    16538.40    16946.26    190.40 o 
   2   2   7    16863.49    17935.96    230.09 o 
   3   2   7     5411.45     5323.29     63.43 o 
   4   2   7      367.32      523.50     38.84 o 
   5   2   7     4429.68     4605.07     67.79 o 
   6   2   7     3815.50     3529.31     96.13 o 
   7   2   7      696.99      665.81     40.95 o 
   8   2   7     1338.64     1380.57     61.42 o 
   9   2   7     4031.64     4292.14    129.96 o 
  10   2   7     4912.53     4924.12    149.54 o 
  11   2   7      127.19      140.64     40.06 o 
  12   2   7     1816.72     1878.14     96.13 o 
 -10   3   7      456.54      425.48     46.29 o 
  -9   3   7     1392.30     1412.61     69.43 o 
  -8   3   7     6699.51     6187.19    165.56 o 
  -7   3   7     2501.59     2454.05     85.45 o 
  -6   3   7     1363.09     1363.49     36.22 o 
  -5   3   7     7133.67     7214.02     80.42 o 
  -4   3   7    11941.33    11827.69    157.52 o 
  -3   3   7     1806.19     1525.62     29.68 o 
  -2   3   7       16.88       24.64      8.25 o 
  -1   3   7    21980.09    22088.90    536.29 o 
   0   3   7    27767.74    27528.59   1272.86 o 
   1   3   7     4456.17     4497.07    103.87 o 
   2   3   7      633.11      702.99     25.05 o 
   3   3   7     7297.09     7407.68    125.97 o 
   4   3   7    15626.82    15801.76    220.61 o 
   5   3   7       60.26       44.55     11.33 o 
   6   3   7     8143.61     8037.74    193.15 o 
   7   3   7     9115.65     9299.92    224.31 o 
   8   3   7     1597.99     1476.70     64.09 o 
   9   3   7      342.00      306.20     40.06 o 
  10   3   7     3933.32     4017.98    132.63 o 
  11   3   7     4128.19     4214.69    143.31 o 
  12   3   7      260.45      202.95     50.74 o 
 -10   4   7     1683.80     1519.43     72.99 o 
  -9   4   7      309.17      268.81     37.38 o 
  -8   4   7     1556.50     1531.89     69.43 o 
  -7   4   7     2437.04     2373.94     82.78 o 
  -6   4   7      563.77      566.59     44.95 o 
  -5   4   7       66.53       82.16     13.28 o 
  -4   4   7     2660.80     2734.30     42.50 o 
  -3   4   7    25263.19    24542.14    264.83 o 
  -2   4   7    10674.90    10456.84    136.64 o 
  -1   4   7      301.37      255.11     16.96 o 
   0   4   7     5909.16     5503.73    279.94 o 
   1   4   7     5087.48     5121.73     74.70 o 
   2   4   7    14379.22    15883.75    206.38 o 
   3   4   7      106.02      127.15      8.71 o 
   4   4   7     8823.35     8871.96    119.33 o 
   5   4   7     4667.41     4873.49     71.47 o 
   6   4   7        4.40       15.26      8.56 o 
   7   4   7     1057.90     1066.95     26.78 o 
   8   4   7     1909.27     2005.36     40.19 o 
   9   4   7      907.23      925.04     29.20 o 
  10   4   7      104.83       66.76     34.71 o 
  11   4   7     2912.83     2949.84    118.39 o 
  12   4   7     3765.64     3936.98    144.20 o 
 -10   5   7      806.23      696.07     56.08 o 
  -9   5   7     1541.97     1458.01     69.43 o 
  -8   5   7      363.32      366.73     39.17 o 
  -7   5   7     1818.04     1768.66     70.32 o 
  -6   5   7     2508.13     2522.59     82.78 o 
  -5   5   7     7588.44     7505.08    129.92 o 
  -4   5   7      173.10      190.15     12.95 o 
  -3   5   7     9584.84     9646.39    112.21 o 
  -2   5   7    17501.51    17672.15    175.59 o 
  -1   5   7     2974.25     3010.97     41.83 o 
   0   5   7     5078.27     5191.24     67.63 o 
   1   5   7    17556.75    17090.50    226.21 o 
   2   5   7    41310.64    41822.11    530.06 o 
   3   5   7     2049.68     1958.53     36.00 o 
   4   5   7     8218.42     8799.40    121.26 o 
   5   5   7    17871.74    17347.91    228.55 o 
   6   5   7     3918.46     3905.00     63.68 o 
   7   5   7      171.11      224.16     15.79 o 
   8   5   7     1071.78     1096.52     57.30 o 
   9   5   7     3534.03     3589.84     73.13 o 
  10   5   7     2453.74     2406.76     81.00 o 
  11   5   7       13.49        2.04     14.03 o 
  12   5   7     2710.00     2802.97    121.95 o 
 -10   6   7      123.45       68.54     32.04 o 
  -9   6   7      779.68      772.62     56.08 o 
  -8   6   7     3657.43     3426.94    107.70 o 
  -7   6   7     1693.46     1646.71     68.54 o 
  -6   6   7      869.06      938.18     50.74 o 
  -5   6   7     4802.15     4931.27     94.02 o 
  -4   6   7    12276.01    12282.41    166.16 o 
  -3   6   7      613.14      583.28     17.19 o 
  -2   6   7      402.21      429.12     18.67 o 
  -1   6   7    12520.20    12526.69    127.50 o 
   0   6   7     9573.57     9582.79    130.90 o 
   1   6   7     2107.23     1859.89     39.21 o 
   2   6   7      294.13      374.36     42.26 o 
   3   6   7     9165.88     8618.13    121.46 o 
   4   6   7     4533.12     4437.32     96.91 o 
   5   6   7       50.52       76.11     12.27 o 
   6   6   7     5881.28     5813.49     89.93 o 
   7   6   7      358.14      406.92     39.83 o 
   8   6   7      601.46      605.75     32.20 o 
   9   6   7       63.35       42.23     16.83 o 
  10   6   7     4106.81     4223.36     86.83 o 
  11   6   7     3110.78     3118.15    188.70 o 
 -10   7   7      499.01      452.18     45.40 o 
  -9   7   7      124.74      119.28     32.93 o 
  -8   7   7      745.81      718.46    118.83 o 
  -7   7   7     3437.77     3490.74     79.83 o 
  -6   7   7     2632.72     2540.39     84.56 o 
  -5   7   7     1475.73     1536.34     46.51 o 
  -4   7   7     7658.21     7800.30    112.75 o 
  -3   7   7     3742.64     3918.46     49.64 o 
  -2   7   7       81.18       74.25      8.97 o 
  -1   7   7     9893.26     9950.60    104.58 o 
   0   7   7     9281.54     8858.45     88.20 o 
   1   7   7     8015.83     8007.91    101.02 o 
   2   7   7     4134.15     4312.65     53.88 o 
   3   7   7     1090.44      961.71     25.93 o 
   4   7   7    12284.59    12592.05    174.22 o 
   5   7   7     6539.67     6920.82    154.16 o 
   6   7   7      202.74      154.96     16.49 o 
   7   7   7     1554.72     1545.34     39.76 o 
   8   7   7     1649.83     1664.30     42.94 o 
   9   7   7      866.82      851.67     40.06 o 
  10   7   7      996.69      918.89     41.00 o 
  11   7   7     3456.47     3472.40     79.97 o 
 -10   8   7      772.76      779.74     56.97 o 
  -9   8   7     1941.11     1706.35     73.88 o 
  -8   8   7      477.71      442.90     52.96 o 
  -7   8   7     3763.00     3753.89    284.39 o 
  -6   8   7     6576.29     6338.74    101.31 o 
  -5   8   7     1400.62     1408.14     45.62 o 
  -4   8   7     2192.67     2207.42     56.01 o 
  -3   8   7     4271.64     4132.50     81.96 o 
  -2   8   7    13046.09    13093.20    151.65 o 
  -1   8   7     9270.92     9071.36     97.88 o 
   0   8   7     3746.68     4004.18     47.22 o 
   1   8   7    17323.70    16564.04    171.86 o 
   2   8   7    20253.75    20968.00    240.17 o 
   3   8   7      171.59      223.92     16.76 o 
   4   8   7     3005.91     3001.01     57.27 o 
   5   8   7     7273.53     7303.47    112.19 o 
   6   8   7     3131.58     3142.82     61.27 o 
   7   8   7        8.92       17.96     14.70 o 
   8   8   7     4684.85     4409.00     80.39 o 
   9   8   7     2362.41     2420.86     64.14 o 
  10   8   7      729.38      755.03     48.07 o 
  11   8   7      134.48      131.49     24.50 o 
  -9   9   7      773.13      746.81     54.30 o 
  -8   9   7     2725.44     2400.29     66.47 o 
  -7   9   7       78.68       66.22     18.70 o 
  -6   9   7     1082.11     1055.25     53.40 o 
  -5   9   7     1193.02     1203.25     38.65 o 
  -4   9   7      559.63      554.44     31.93 o 
  -3   9   7      130.43      132.66     18.60 o 
  -2   9   7     4003.39     3978.32     69.77 o 
  -1   9   7    14237.57    14238.73    147.74 o 
   0   9   7     4290.39     4181.40     61.91 o 
   1   9   7     1153.24     1165.49     26.12 o 
   2   9   7     3520.25     3360.18     59.74 o 
   3   9   7     5858.12     5904.63     94.67 o 
   4   9   7     5164.86     5237.87    112.59 o 
   5   9   7      553.31      569.36     28.46 o 
   6   9   7     9030.22     9177.08    169.73 o 
   7   9   7     3493.41     3632.30     71.96 o 
   8   9   7      347.33      329.88     28.22 o 
   9   9   7     1488.64     1547.82     53.02 o 
  10   9   7      786.34      864.48     51.18 o 
  -9  10   7       25.99       12.46     28.48 o 
  -8  10   7     2130.87     2031.06     63.44 o 
  -7  10   7     2658.97     2446.11     56.52 o 
  -6  10   7      206.47      231.47     27.90 o 
  -5  10   7     1488.12     1354.95     39.28 o 
  -4  10   7     2752.67     2628.73     53.23 o 
  -3  10   7     4176.73     4014.14     83.73 o 
  -2  10   7      852.62      938.11     49.74 o 
  -1  10   7     9165.76     9461.62    173.06 o 
   0  10   7    12712.30    13248.23    157.31 o 
   1  10   7      615.86      839.71     32.28 o 
   2  10   7     3119.95     3168.99     53.04 o 
   3  10   7     3417.22     3559.81     57.39 o 
   4  10   7     8160.15     7788.37    157.12 o 
   5  10   7     2507.23     2419.78     71.85 o 
   6  10   7     1384.96     1535.63     57.96 o 
   7  10   7     6221.40     6150.64    122.69 o 
   8  10   7     1511.46     1485.60     71.21 o 
   9  10   7       32.90        6.23     26.70 o 
  10  10   7      211.75      219.86     37.38 o 
  -8  11   7       39.81       43.62     24.66 o 
  -7  11   7     1177.27     1164.59     40.76 o 
  -6  11   7     3277.44     3440.50    110.19 o 
  -5  11   7      397.34      472.52     26.66 o 
  -4  11   7      734.24      720.95     37.56 o 
  -3  11   7     5550.98     5651.57    110.50 o 
  -2  11   7     4054.27     4235.41     87.24 o 
  -1  11   7       86.94      109.53     15.16 o 
   0  11   7     6723.32     7021.17     94.09 o 
   1  11   7     5899.51     5884.22    115.30 o 
   2  11   7     1563.08     1645.99     53.21 o 
   3  11   7     1419.14     1289.37     47.69 o 
   4  11   7      354.71      400.55     48.07 o 
   5  11   7     7220.03     7346.12    202.95 o 
   6  11   7     3028.52     3003.25    111.26 o 
   7  11   7      375.37      445.95     48.07 o 
   8  11   7     1572.17     1436.65     74.77 o 
   9  11   7      288.27      256.35     40.06 o 
  -8  12   7      420.37      366.70     34.64 o 
  -7  12   7      195.23      251.05     61.42 o 
  -6  12   7      965.97      902.65     37.29 o 
  -5  12   7     1763.92     1719.28     88.02 o 
  -4  12   7      469.11      441.64     26.33 o 
  -3  12   7      654.90      604.41     34.64 o 
  -2  12   7     4688.98     4755.19    124.17 o 
  -1  12   7     2144.63     2332.99     81.89 o 
   0  12   7     1044.30     1059.24     56.08 o 
   1  12   7     2556.63     2755.64     71.21 o 
   2  12   7     6855.15     6874.02    132.68 o 
   3  12   7     5003.89     5263.17    109.48 o 
   4  12   7      184.40      212.62     26.30 o 
   5  12   7     4052.96     4201.34    143.31 o 
   6  12   7     9039.57     8624.33    235.88 o 
   7  12   7      986.30      942.63     68.54 o 
   8  12   7      418.02      451.29     52.52 o 
   9  12   7      769.26      771.73     64.98 o 
  -7  13   7     2196.48     2278.35     68.09 o 
  -6  13   7      119.40      108.41     26.00 o 
  -5  13   7     2350.97     2406.30     55.88 o 
  -4  13   7     2364.06     2345.00     54.56 o 
  -3  13   7     1224.07     1344.45     41.90 o 
  -2  13   7      188.88      135.30     30.26 o 
  -1  13   7     2054.86     2054.39     78.33 o 
   0  13   7     5030.51     5119.05    140.64 o 
   1  13   7     2011.70     2042.81     79.22 o 
   2  13   7     1926.72     1954.69     62.85 o 
   3  13   7     8046.11     8161.53    154.86 o 
   4  13   7     2745.10     2860.73     77.77 o 
   5  13   7      246.13      259.02     49.85 o 
   6  13   7      298.34      320.44     50.74 o 
   7  13   7     2400.28     2380.17    109.48 o 
   8  13   7     1127.08     1012.06     76.55 o 
  -6  14   7     3303.27     3210.74     82.55 o 
  -5  14   7      126.61       90.79     32.04 o 
  -4  14   7     1217.21     1261.29     64.09 o 
  -3  14   7      849.46      895.46     56.97 o 
  -2  14   7      698.14      675.60     51.63 o 
  -1  14   7        0.59      -14.24     26.70 o 
   0  14   7     2712.87     2705.95     94.35 o 
   1  14   7     5315.94     5466.20    151.32 o 
   2  14   7      456.82      549.20     47.18 o 
   3  14   7     1441.29     1533.22     59.02 o 
   4  14   7     2163.87     2397.45     81.45 o 
   5  14   7     1389.01     1279.99     89.01 o 
   6  14   7     1831.39     1655.61     98.80 o 
   7  14   7      451.40      421.02     60.53 o 
  -5  15   7     1722.05     1713.47     75.66 o 
  -4  15   7       24.04      -21.36     28.48 o 
  -3  15   7      654.08      634.65     49.85 o 
  -2  15   7     1376.45     1409.94     69.43 o 
  -1  15   7     2838.59     2804.75     97.02 o 
   0  15   7        1.24       28.48     30.26 o 
   1  15   7     4632.43     5239.22    149.54 o 
   2  15   7     5625.68     5913.92    164.67 o 
   3  15   7      211.53      253.68     40.95 o 
   4  15   7      271.39      280.39     43.62 o 
   5  15   7     1145.23     1106.41     89.01 o 
   6  15   7     4003.37     4301.04    164.67 o 
  -4  16   7     1230.38     1310.25     67.65 o 
  -3  16   7       25.77       13.35     30.26 o 
  -2  16   7      279.15      342.69     42.73 o 
  -1  16   7     2868.98     2809.20     99.69 o 
   0  16   7     2206.55     2432.68     94.35 o 
   1  16   7        2.34      -15.13     32.04 o 
   2  16   7     2661.26     2802.08    103.25 o 
   3  16   7     3264.08     3515.95    120.17 o 
   4  16   7     1030.82     1067.25     70.32 o 
   5  16   7      199.31      233.21     45.40 o 
  -2  17   7       67.74       76.55     34.71 o 
  -1  17   7      137.85       90.79     36.49 o 
   0  17   7     1388.49     1475.81     75.66 o 
   1  17   7      682.44      658.69     56.97 o 
   2  17   7        9.55       25.81     35.60 o 
  -1 -13   8      966.42      947.08     69.43 o 
   0 -13   8       10.16       18.69     39.17 o 
   1 -13   8     2117.13     2033.02     91.68 o 
   2 -13   8     1960.49     1819.40     86.34 o 
   3 -13   8       31.27       67.65     36.49 o 
  -3 -12   8      223.59      273.87     26.42 o 
  -2 -12   8       78.09       68.69     18.05 o 
  -1 -12   8     2261.57     2386.40     99.69 o 
   0 -12   8     1874.55     1959.14     87.23 o 
   1 -12   8        5.44      -32.04     32.93 o 
   2 -12   8     2309.82     2272.46     92.57 o 
   3 -12   8     1163.64     1213.23     67.65 o 
   4 -12   8       26.68       33.90     27.93 o 
   5 -12   8      475.00      447.67     76.55 o 
   6 -12   8     2301.73     2136.66     74.57 o 
  -4 -11   8     1437.60     1471.70     50.88 o 
  -3 -11   8     2434.63     2360.38     92.57 o 
  -2 -11   8      483.13      507.07     29.47 o 
  -1 -11   8     1408.90     1311.14     72.10 o 
   0 -11   8     3791.48     3551.56    120.17 o 
   1 -11   8      648.47      607.06     50.74 o 
   2 -11   8      206.79      291.07     39.17 o 
   3 -11   8     2292.46     2141.62     84.56 o 
   4 -11   8     2069.63     1943.12     81.00 o 
   5 -11   8     1554.12     1497.93    205.17 o 
   6 -11   8       44.39       55.23     32.93 o 
   7 -11   8     2565.82     2706.87    234.10 o 
  -6 -10   8     2286.47     2329.43     89.01 o 
  -5 -10   8     3055.41     3167.03    101.47 o 
  -4 -10   8       25.08       18.10     20.89 o 
  -3 -10   8     1946.04     2006.14     97.02 o 
  -2 -10   8     5532.58     5745.88    106.27 o 
  -1 -10   8      356.41      359.03     61.42 o 
   0 -10   8      410.19      356.05     42.73 o 
   1 -10   8     3347.86     3235.57    107.70 o 
   2 -10   8     1652.58     1506.07     67.65 o 
   3 -10   8        0.76        0.00     25.81 o 
   4 -10   8     1921.95     1837.20     72.10 o 
   5 -10   8     2999.27     2764.52     98.36 o 
   6 -10   8      991.42     1069.89     84.56 o 
   7 -10   8       57.07      100.65     26.82 o 
   8 -10   8     2704.49     2973.89     82.33 o 
  -6  -9   8      680.58      704.97     56.97 o 
  -5  -9   8     5426.20     5484.00    147.76 o 
  -4  -9   8     1558.93     1743.83     53.68 o 
  -3  -9   8     1084.56     1051.64     40.31 o 
  -2  -9   8     1762.73     1767.72     47.19 o 
  -1  -9   8     1299.09     1338.42     48.96 o 
   0  -9   8      429.17      412.12     40.95 o 
   1  -9   8       21.49       13.35     24.92 o 
   2  -9   8     4027.86     3831.95    113.04 o 
   3  -9   8      809.70      709.42     46.29 o 
   4  -9   8        3.71      -16.02     23.14 o 
   5  -9   8     3885.31     3945.11     91.85 o 
   6  -9   8     2843.72     2956.26     76.05 o 
   7  -9   8      943.47      927.08     44.77 o 
   8  -9   8       12.01       28.27     24.43 o 
   9  -9   8     2733.20     2941.86     81.50 o 
  -7  -8   8     1403.83     1402.82     72.10 o 
  -6  -8   8      450.64      453.96     45.40 o 
  -5  -8   8      912.41      976.46     57.86 o 
  -4  -8   8     5208.70     5234.28    103.91 o 
  -3  -8   8     3674.96     3596.43     76.32 o 
  -2  -8   8      309.85      343.39     22.37 o 
  -1  -8   8      129.18      113.67     14.69 o 
   0  -8   8     2871.42     2857.27     93.46 o 
   1  -8   8     3871.25     3768.75    111.26 o 
   2  -8   8      186.59      179.80     28.48 o 
   3  -8   8     6242.11     5800.88    148.65 o 
   4  -8   8     4980.07     4619.70    123.73 o 
   5  -8   8      137.08      128.34     20.95 o 
   6  -8   8     1354.81     1442.09     48.64 o 
   7  -8   8     2855.61     2928.52    159.33 o 
   8  -8   8     4125.91     4645.92    104.20 o 
   9  -8   8        0.80       24.06     24.04 o 
  -8  -7   8      100.97       92.57     37.38 o 
  -7  -7   8     1958.08     1981.40     83.67 o 
  -6  -7   8     5170.53     5481.33    151.32 o 
  -5  -7   8     1147.65     1193.15     46.75 o 
  -4  -7   8     1116.94     1207.82     65.42 o 
  -3  -7   8     6735.30     6480.78    117.23 o 
  -2  -7   8     2776.34     2720.90     64.98 o 
  -1  -7   8        1.23       16.98     10.87 o 
   0  -7   8      777.86      789.53     45.40 o 
   1  -7   8    12021.06    11326.71    265.25 o 
   2  -7   8     5195.71     4819.08    127.29 o 
   3  -7   8     1737.81     1574.61     56.97 o 
   4  -7   8     5632.24     5484.00    137.08 o 
   5  -7   8      595.56      622.44     31.02 o 
   6  -7   8       86.85      107.60     19.19 o 
   7  -7   8       23.84       35.80     18.85 o 
   8  -7   8     3089.40     3142.72     76.90 o 
   9  -7   8     2821.40     2952.58     85.90 o 
  10  -7   8        4.34      -14.16     24.73 o 
  -8  -6   8      836.24      809.11     62.31 o 
  -7  -6   8       29.13       -1.78     31.15 o 
  -6  -6   8     2417.87     2456.72     88.12 o 
  -5  -6   8     3053.61     3135.47     74.01 o 
  -4  -6   8     1443.00     1454.60     46.12 o 
  -3  -6   8      851.71      883.99     55.19 o 
  -2  -6   8     3170.14     3210.32     65.42 o 
  -1  -6   8     3203.84     3057.94     59.03 o 
   0  -6   8      436.94      446.84     37.38 o 
   1  -6   8     3608.73     3739.37    104.14 o 
   2  -6   8     6899.93     6511.19    158.44 o 
   3  -6   8      199.66      193.15     22.25 o 
   4  -6   8     1516.68     1325.38     46.29 o 
   5  -6   8     1741.56     1740.54     52.52 o 
   6  -6   8     3716.14     4007.35     83.77 o 
   7  -6   8     1723.53     1890.40     52.52 o 
   8  -6   8      541.40      560.45     33.20 o 
   9  -6   8     6666.15     7215.07    142.63 o 
  10  -6   8     3534.98     3870.21     93.08 o 
  -9  -5   8     1716.30     1919.09     90.79 o 
  -8  -5   8     4205.21     4530.69    137.97 o 
  -7  -5   8     2142.16     2263.56     87.23 o 
  -6  -5   8      135.47      148.65     31.15 o 
  -5  -5   8     5332.24     5358.61    132.63 o 
  -4  -5   8    10076.72     9800.11    170.46 o 
  -3  -5   8     6893.23     6999.01    122.88 o 
  -2  -5   8      918.77      909.11     30.58 o 
  -1  -5   8     3796.01     3637.35     66.87 o 
   0  -5   8    17803.84    17350.12    388.09 o 
   1  -5   8     5676.65     5757.26    142.42 o 
   2  -5   8      650.37      668.48     33.82 o 
   3  -5   8     6992.25     6978.49    289.29 o 
   4  -5   8     5548.80     5478.66    128.18 o 
   5  -5   8       38.75       26.49     14.24 o 
   6  -5   8     2994.55     3026.35     66.35 o 
   7  -5   8     6403.05     6562.17    239.00 o 
   8  -5   8      372.41      460.66     30.32 o 
   9  -5   8      445.48      449.96     31.92 o 
  10  -5   8     4358.78     4560.90    103.89 o 
  11  -5   8     2281.99     2470.75    117.05 o 
  -9  -4   8       62.96        0.00     36.49 o 
  -8  -4   8     2596.69     2530.60     97.91 o 
  -7  -4   8     3959.93     3922.74    121.06 o 
  -6  -4   8     1689.39     1545.24     67.65 o 
  -5  -4   8       18.04      -41.84     21.36 o 
  -4  -4   8     3332.83     3320.80     71.35 o 
  -3  -4   8     7496.67     7485.47    129.01 o 
  -2  -4   8     2834.13     2691.18     56.13 o 
  -1  -4   8      744.63      702.71     34.27 o 
   0  -4   8     3274.94     3261.50    109.48 o 
   1  -4   8     5662.17     5777.00     98.19 o 
   2  -4   8     1452.80     1595.56     29.23 o 
   3  -4   8      651.96      639.72     32.93 o 
   4  -4   8    12894.31    13055.68    170.86 o 
   5  -4   8      694.22      641.19     32.45 o 
   6  -4   8       30.06       24.33     17.80 o 
   7  -4   8     1244.31     1310.61     40.29 o 
   8  -4   8     4408.31     4525.04    130.40 o 
   9  -4   8     2445.96     2380.69     64.00 o 
  10  -4   8        4.29       16.93     23.99 o 
  11  -4   8     2478.23     2581.19     77.44 o 
  -9  -3   8     2088.21     2114.85     67.31 o 
  -8  -3   8       64.30       56.97     34.71 o 
  -7  -3   8     2907.20     2848.37     98.80 o 
  -6  -3   8     3625.22     3883.57    114.82 o 
  -5  -3   8     3012.93     3175.04     97.02 o 
  -4  -3   8     1584.32     1434.74     43.21 o 
  -3  -3   8     9040.54     9119.08    151.72 o 
  -2  -3   8    18277.71    18170.52    280.41 o 
  -1  -3   8    10579.18    10179.29    195.52 o 
   0  -3   8      900.07     1055.29     25.25 o 
   1  -3   8     2762.30     2723.59     43.34 o 
   2  -3   8     5253.35     4737.43     78.36 o 
   3  -3   8     3458.87     3248.81     53.81 o 
   4  -3   8     5881.88     6016.47     82.92 o 
   5  -3   8    15999.39    16469.57    212.06 o 
   6  -3   8     3143.61     3093.57     63.82 o 
   7  -3   8       64.53       73.79     19.58 o 
   8  -3   8     2759.73     3006.05     70.30 o 
   9  -3   8     4675.40     4901.17    103.07 o 
  10  -3   8     2889.24     3103.42     80.19 o 
  11  -3   8      115.49      106.87     29.47 o 
 -10  -2   8      143.64       67.65     40.06 o 
  -9  -2   8     1787.13     1818.51     89.01 o 
  -8  -2   8     3348.04     3341.28    141.97 o 
  -7  -2   8      235.16      252.24     45.40 o 
  -6  -2   8      678.42      642.66     49.85 o 
  -5  -2   8     3683.42     3709.11    105.92 o 
  -4  -2   8     9311.11     8799.73    214.52 o 
  -3  -2   8     3695.54     3610.68     70.91 o 
  -2  -2   8     4607.52     4360.43     66.85 o 
  -1  -2   8     7492.42     7616.66    131.95 o 
   0  -2   8     8894.24     8814.60    120.72 o 
   1  -2   8       61.95       49.01      7.35 o 
   2  -2   8     1835.76     1865.24     33.99 o 
   4  -2   8     7331.17     7162.76    192.26 o 
   5  -2   8     1775.70     1956.29     31.59 o 
   6  -2   8     4341.00     4325.73     64.15 o 
   7  -2   8      516.79      590.17     41.84 o 
   8  -2   8      332.55      336.58     25.84 o 
   9  -2   8      323.71      335.39     28.42 o 
  10  -2   8     5517.98     5736.89    120.47 o 
  11  -2   8     3131.71     3230.73     86.61 o 
  12  -2   8      220.95      163.78     45.40 o 
 -10  -1   8     1095.44     1098.40     74.77 o 
  -9  -1   8        6.08      -36.49     29.37 o 
  -8  -1   8     2548.00     2557.79     69.20 o 
  -7  -1   8     4466.71     4681.45     96.90 o 
  -6  -1   8     1183.81     1207.41     43.42 o 
  -5  -1   8       36.39       19.90     14.78 o 
  -4  -1   8    15500.55    15323.82    240.41 o 
  -3  -1   8     4979.26     5175.90     68.14 o 
  -2  -1   8      690.70      742.45     32.49 o 
  -1  -1   8     4375.22     4090.82    114.17 o 
   0  -1   8     1500.20     1447.71     33.04 o 
   1  -1   8     3802.38     3774.36     53.65 o 
   2  -1   8     6805.11     7349.22    112.98 o 
   4  -1   8     9490.01     9509.10    239.44 o 
   5  -1   8     1686.24     1669.02     28.52 o 
   6  -1   8     1285.73     1332.33     27.84 o 
   7  -1   8     2924.89     2946.42     64.59 o 
   8  -1   8     2363.49     2533.14     62.45 o 
   9  -1   8      690.40      709.32     36.78 o 
  10  -1   8     1119.22     1195.64     49.39 o 
  11  -1   8     4967.29     5489.34    161.11 o 
  12  -1   8     1991.73     2141.62     95.24 o 
 -10   0   8     1605.02     1522.10     81.89 o 
  -9   0   8     1800.88     1674.31     81.89 o 
  -8   0   8        7.28        4.40     21.29 o 
  -7   0   8     3753.67     3763.55     83.70 o 
  -6   0   8     6915.81     7222.21    129.64 o 
  -5   0   8     3193.32     3167.73     56.17 o 
  -4   0   8      449.81      424.76     25.37 o 
  -3   0   8    25638.84    25210.58    272.36 o 
  -2   0   8    16569.84    16947.51    261.06 o 
  -1   0   8     8447.84     8133.05    163.21 o 
   0   0   8     7578.57     7472.80    128.14 o 
   1   0   8    15624.51    15219.42    231.62 o 
   2   0   8    31640.03    32406.99    482.13 o 
   3   0   8     2663.99     2648.09     79.22 o 
   4   0   8     4004.77     3902.63     53.84 o 
   5   0   8     9373.49     9573.78    126.68 o 
   6   0   8     2346.31     2336.47     40.70 o 
   7   0   8      662.45      679.61     48.07 o 
   8   0   8     1771.30     1946.95    154.43 o 
   9   0   8     3259.49     3266.83     77.77 o 
  10   0   8     1405.82     1265.74     65.87 o 
  11   0   8      634.84      729.00     59.64 o 
  12   0   8     3282.99     3318.35    121.95 o 
 -10   1   8       13.00       10.68     32.93 o 
  -9   1   8      571.00      575.90     50.74 o 
  -8   1   8     5238.86     5056.74    147.76 o 
  -7   1   8      710.09      681.00     36.49 o 
  -6   1   8     2056.51     2209.01     56.96 o 
  -5   1   8     8794.94     9035.17    125.70 o 
  -4   1   8     1825.16     1796.75     38.65 o 
  -3   1   8     1606.70     1701.30     30.42 o 
  -2   1   8     5007.91     4979.24     86.83 o 
  -1   1   8    11911.42    12551.35    194.74 o 
   0   1   8     5997.70     5231.05    158.44 o 
   1   1   8     1469.52     1413.48     24.87 o 
   2   1   8     3219.55     3228.03     43.34 o 
   3   1   8    17389.56    18403.71    232.16 o 
   4   1   8      366.41      376.50     14.27 o 
   5   1   8     2459.43     2368.23     38.79 o 
   6   1   8     8556.13     9015.67    154.08 o 
   7   1   8     2876.79     2878.89     64.24 o 
   8   1   8       17.18       -1.59     17.54 o 
   9   1   8     1050.49     1125.11     58.75 o 
  10   1   8     6475.65     6317.15    174.46 o 
  11   1   8     1800.40     1768.66     83.67 o 
  12   1   8      290.75      328.45     50.74 o 
 -10   2   8     1021.52      790.42     62.31 o 
  -9   2   8       56.28       20.47     29.37 o 
  -8   2   8     5115.97     5012.24    145.09 o 
  -7   2   8     6444.77     6487.71    121.47 o 
  -6   2   8      126.02       95.05     18.50 o 
  -5   2   8     6396.40     6476.30    116.72 o 
  -4   2   8    13353.97    13323.82    152.00 o 
  -3   2   8      794.59      810.82     34.39 o 
  -2   2   8      812.78      830.08     28.23 o 
  -1   2   8    27844.11    28171.53    422.22 o 
   0   2   8    26357.32    26108.71    804.20 o 
   1   2   8     2121.48     2226.33     35.45 o 
   2   2   8      594.96      676.06     15.26 o 
   3   2   8     6133.09     6196.67     73.06 o 
   4   2   8    19200.22    19672.03    290.90 o 
   5   2   8     3814.50     3619.49     55.46 o 
   6   2   8     1273.80     1359.26     37.51 o 
   7   2   8    10914.64    10856.73    252.79 o 
   8   2   8     2493.05     2341.89     81.00 o 
   9   2   8      425.11      388.98     40.95 o 
  10   2   8     2499.80     2840.36    103.25 o 
  11   2   8     3389.56     3320.13    119.28 o 
  12   2   8      642.88      703.19     65.87 o 
 -10   3   8     2061.29     1887.93     84.56 o 
  -9   3   8     2801.10     2765.59    100.58 o 
  -8   3   8       63.11       47.18     28.48 o 
  -7   3   8     3410.61     3090.48    101.47 o 
  -6   3   8     2993.35     2900.51     67.01 o 
  -5   3   8      334.27      347.44     15.39 o 
  -4   3   8      424.09      437.86     16.01 o 
  -3   3   8     7175.86     6881.84    102.09 o 
  -2   3   8    14384.88    14338.33    142.15 o 
  -1   3   8     9568.93     9812.53    127.96 o 
   0   3   8    17360.91    16510.45    625.75 o 
   1   3   8    10220.56    10475.90    143.54 o 
   2   3   8     2091.56     2061.15     31.59 o 
   3   3   8     1238.29     1268.74     26.30 o 
   4   3   8     2523.63     2661.91     37.26 o 
   5   3   8     8463.37     8407.40    145.49 o 
   6   3   8     3474.48     3209.76     90.79 o 
   7   3   8     1352.55     1167.83     53.41 o 
   8   3   8     3098.69     3139.44     99.69 o 
   9   3   8      752.17      720.10     52.52 o 
  10   3   8      212.69      218.97     40.95 o 
  11   3   8      197.50      177.13     43.62 o 
  12   3   8     3040.34     3111.84    122.84 o 
 -10   4   8      100.83      125.51     36.49 o 
  -9   4   8     1352.97     1360.10     69.43 o 
  -8   4   8     1394.11     1246.16     64.98 o 
  -7   4   8      337.03      315.99     36.49 o 
  -6   4   8     2827.66     2806.53     95.24 o 
  -5   4   8     6250.41     6364.52     95.29 o 
  -4   4   8     5077.02     5048.45     66.80 o 
  -3   4   8     2506.88     2824.36     42.45 o 
  -2   4   8    40254.50    40322.21    843.83 o 
  -1   4   8    34433.58    35804.38    440.17 o 
   0   4   8      696.28      906.21     80.56 o 
   1   4   8     7251.81     7954.77    110.56 o 
   2   4   8     8803.70     8407.99    113.61 o 
   3   4   8    10754.58    10697.60    140.92 o 
   4   4   8     1607.78     1642.29     23.65 o 
   5   4   8     4658.41     4652.85     66.96 o 
   6   4   8    12297.27    12772.67    220.26 o 
   7   4   8      694.28      731.87     34.19 o 
   8   4   8     2693.93     2675.30     68.18 o 
   9   4   8     1675.51     1915.53     81.89 o 
  10   4   8     1572.86     1377.01     74.77 o 
  11   4   8      403.31      327.56     51.63 o 
  12   4   8      946.36     1141.13     79.22 o 
 -10   5   8      421.92      372.96     44.51 o 
  -9   5   8      296.09      336.46     42.73 o 
  -8   5   8     2945.17     2644.53     93.46 o 
  -7   5   8     2521.82     2298.28     83.67 o 
  -6   5   8       13.51       37.84     17.54 o 
  -5   5   8     2141.81     2276.69     51.14 o 
  -4   5   8     8061.70     7843.69    124.24 o 
  -3   5   8      670.67      651.04     20.38 o 
  -2   5   8     4631.32     4557.22     90.79 o 
  -1   5   8     7026.49     6467.49    140.55 o 
   0   5   8     5239.75     4931.94    104.65 o 
   1   5   8       34.80       52.29      9.61 o 
   2   5   8       49.31       74.68      9.40 o 
   3   5   8    12144.69    11721.34    156.61 o 
   4   5   8    18514.93    18334.41    238.46 o 
   5   5   8     3093.72     3017.00     50.01 o 
   6   5   8     7287.32     7119.59    102.35 o 
   7   5   8     6561.02     6822.22     99.86 o 
   8   5   8     1868.11     2020.47     43.87 o 
   9   5   8       40.65       46.15     12.32 o 
  10   5   8     1570.24     1506.96     77.44 o 
  11   5   8     2797.26     2833.24    113.93 o 
  12   5   8      502.14      559.88     64.09 o 
 -10   6   8     1705.47     1831.86     81.00 o 
  -9   6   8      442.88      488.67     47.18 o 
  -8   6   8       16.73       26.70     26.70 o 
  -7   6   8     2414.76     2255.55     82.78 o 
  -6   6   8     6431.89     6526.32    167.34 o 
  -5   6   8      285.03      296.01     20.86 o 
  -4   6   8     2023.15     1998.50     51.98 o 
  -3   6   8     7993.34     8023.98     97.06 o 
  -2   6   8     6497.69     6346.53     70.88 o 
  -1   6   8     1265.54     1334.23     25.89 o 
   0   6   8     5213.01     4777.94     72.06 o 
   1   6   8     7721.57     8096.10    156.72 o 
   2   6   8     1253.61     1522.32     33.36 o 
   3   6   8       71.70       62.29     13.00 o 
   4   6   8     4291.05     4371.97     69.01 o 
   5   6   8     8586.73     8508.68    120.90 o 
   6   6   8       39.07       33.50     11.06 o 
   7   6   8     1497.72     1455.83     35.31 o 
   8   6   8     1181.22     1309.14     35.16 o 
   9   6   8     1774.50     1715.57     45.94 o 
  10   6   8      150.12      121.46     17.52 o 
  11   6   8     1739.22     1755.27     45.78 o 
 -10   7   8     1189.07     1218.57     68.54 o 
  -9   7   8     1165.36     1072.59     63.20 o 
  -8   7   8     1701.55     1497.17     70.32 o 
  -7   7   8       27.91       61.42     27.59 o 
  -6   7   8     6578.30     6404.38    164.67 o 
  -5   7   8     4295.37     4216.48    117.50 o 
  -4   7   8      461.40      430.51     19.09 o 
  -3   7   8     3753.88     3709.14     48.25 o 
  -2   7   8    16221.70    16518.59    166.99 o 
  -1   7   8     5935.93     5972.42     67.71 o 
   0   7   8      772.65      683.55     19.51 o 
   1   7   8    19527.74    19345.30    426.16 o 
   2   7   8    35595.45    36556.51    358.37 o 
   3   7   8     5139.36     4995.36     79.26 o 
   4   7   8     1118.15     1183.72     39.47 o 
   5   7   8     6079.62     6012.77    100.90 o 
   6   7   8     5909.18     5877.84     92.30 o 
   7   7   8     1019.92     1054.17     46.51 o 
   8   7   8      278.56      275.04     22.70 o 
   9   7   8     2706.79     2976.14     68.01 o 
  10   7   8     1384.20     1274.92     79.22 o 
  11   7   8       11.74       23.14     17.59 o 
  -9   8   8      353.91      370.29     41.84 o 
  -8   8   8     2428.38     2470.96     89.90 o 
  -7   8   8     1754.35     1817.61     74.77 o 
  -6   8   8        7.17       47.18     25.81 o 
  -5   8   8     3347.89     3404.05     76.67 o 
  -4   8   8     2302.34     2373.01     48.97 o 
  -3   8   8     2893.15     3000.10     48.05 o 
  -2   8   8      389.30      405.35     15.38 o 
  -1   8   8    13168.99    13420.03    139.03 o 
   0   8   8    12256.60    11972.76    133.59 o 
   1   8   8      755.71      745.31     19.52 o 
   2   8   8    12579.83    12741.15    176.90 o 
   3   8   8     6132.15     5746.69     91.33 o 
   4   8   8     3679.75     3557.59     63.93 o 
   5   8   8     1466.80     1455.12     37.87 o 
   6   8   8     1413.86     1356.27     45.17 o 
   7   8   8    11209.62    11514.76    198.74 o 
   8   8   8     2187.42     2142.88     57.65 o 
   9   8   8     2242.03     2287.07     77.89 o 
  10   8   8     2480.26     2608.04     66.48 o 
  11   8   8      974.66     1057.12     43.92 o 
  -9   9   8      868.47      850.06     58.75 o 
  -8   9   8      558.99      406.78     41.84 o 
  -7   9   8     3656.75     3572.03    111.26 o 
  -6   9   8     2600.67     2443.86     65.36 o 
  -5   9   8      650.52      615.18     35.73 o 
  -4   9   8     4730.74     4770.78     96.17 o 
  -3   9   8     1657.32     1699.61     35.12 o 
  -2   9   8      594.54      622.74     36.49 o 
  -1   9   8     4695.19     4947.06     60.91 o 
   0   9   8    11619.19    11664.31    123.95 o 
   1   9   8     7016.13     6891.39    125.01 o 
   2   9   8      506.76      503.43     24.49 o 
   3   9   8     1425.52     1409.27     50.95 o 
   4   9   8     4107.93     4240.09     75.71 o 
   5   9   8     6188.26     6358.52    102.73 o 
   6   9   8      228.54      244.62     21.28 o 
   7   9   8     5104.33     4892.52     87.04 o 
   8   9   8     5545.90     5557.86    185.14 o 
   9   9   8       33.32       34.93     20.25 o 
  10   9   8      277.67      215.22     35.60 o 
  -9  10   8     2285.81     2224.40     87.23 o 
  -8  10   8      214.22      152.21     32.93 o 
  -7  10   8     1003.19     1088.40     51.63 o 
  -6  10   8     3523.93     3534.52     83.97 o 
  -5  10   8     1094.98     1076.51     43.72 o 
  -4  10   8      359.47      326.63     26.23 o 
  -3  10   8      723.99      718.98     35.10 o 
  -2  10   8     6697.61     6952.80    106.28 o 
  -1  10   8     4391.68     4375.58     69.95 o 
   0  10   8     1297.99     1366.00     46.08 o 
   1  10   8    11257.38    11058.30    137.53 o 
   2  10   8     2753.38     2983.20     51.28 o 
   3  10   8      160.72      221.73     19.82 o 
   4  10   8     1046.93     1098.50     48.79 o 
   5  10   8    11252.48    10839.98    162.04 o 
   6  10   8     6196.91     5989.27    102.46 o 
   7  10   8      154.62      132.71     21.34 o 
   8  10   8     2751.23     2871.23     73.76 o 
   9  10   8     1998.83     1940.91     61.07 o 
  10  10   8      430.11      384.53     40.06 o 
  -8  11   8     1648.00     1563.93     72.99 o 
  -7  11   8      702.90      703.86     42.34 o 
  -6  11   8       87.20       18.84     21.73 o 
  -5  11   8     1102.59     1173.01     74.65 o 
  -4  11   8     2709.82     2788.31    129.96 o 
  -3  11   8      935.15      965.81     40.42 o 
  -2  11   8     1518.51     1572.73     40.23 o 
  -1  11   8    10113.22    10341.14    205.17 o 
   0  11   8     4897.44     5398.97    135.30 o 
   1  11   8     1323.16     1494.16     51.27 o 
   2  11   8     9061.33     8934.98    242.11 o 
   3  11   8     5190.04     5592.11    178.47 o 
   4  11   8     3400.31     3337.93    119.28 o 
   5  11   8      826.71      837.60     63.20 o 
   6  11   8     4749.32     4641.95    144.20 o 
   7  11   8     2935.49     2848.37    105.03 o 
   8  11   8        9.13       23.14     29.37 o 
   9  11   8      428.54      382.75     45.40 o 
  -8  12   8      699.23      658.43     60.97 o 
  -7  12   8     1270.30     1248.98     52.11 o 
  -6  12   8      949.31      943.44     45.77 o 
  -5  12   8       97.85       69.21     23.21 o 
  -4  12   8     3331.00     3236.07     77.30 o 
  -3  12   8     2911.62     2908.90     96.13 o 
  -2  12   8     1336.00     1473.14     66.76 o 
  -1  12   8     1457.67     1458.90     64.09 o 
   0  12   8     2587.68     2769.95     97.91 o 
   1  12   8      635.00      740.75     40.84 o 
   2  12   8      940.17     1051.14    106.37 o 
   3  12   8     3236.08     3211.98     79.27 o 
   4  12   8     5683.02     5472.43    170.90 o 
   5  12   8     2074.95     1803.37     89.90 o 
   6  12   8      413.14      382.75     48.96 o 
   7  12   8     3082.14     3097.60    116.61 o 
   8  12   8     2158.43     2243.98     97.91 o 
   9  12   8      529.67      542.08     53.41 o 
  -7  13   8      826.61      811.04     54.30 o 
  -6  13   8     4994.90     5242.42    113.52 o 
  -5  13   8     1387.51     1411.72     68.54 o 
  -4  13   8      212.76      277.72     38.27 o 
  -3  13   8     4424.37     4311.72    125.51 o 
  -2  13   8     2496.53     2565.31     90.79 o 
  -1  13   8      579.54      483.33     42.73 o 
   0  13   8      194.50      238.55     33.82 o 
   1  13   8     8640.82     8861.07    163.87 o 
   2  13   8     5812.80     6354.51    128.10 o 
   3  13   8       62.02       16.77     22.66 o 
   4  13   8     4707.78     4615.25    158.44 o 
   5  13   8     4631.05     4627.71    157.55 o 
   6  13   8     2839.75     2769.15    116.61 o 
   7  13   8       10.17       29.37     36.49 o 
   8  13   8     3219.65     2949.84    119.28 o 
  -6  14   8     1013.89      947.97     61.42 o 
  -5  14   8     2642.25     2594.69     94.35 o 
  -4  14   8      516.37      437.05     44.51 o 
  -3  14   8       73.74       67.65     31.15 o 
  -2  14   8      332.45      344.47     40.06 o 
  -1  14   8     1008.16     1100.18     61.42 o 
   0  14   8     1160.35     1068.14     61.42 o 
   1  14   8     1358.81     1456.23     71.21 o 
   2  14   8     7290.00     7353.63    176.69 o 
   3  14   8     2508.73     2577.52     75.49 o 
   4  14   8      337.06      281.28     52.52 o 
   5  14   8     1260.50     1189.19     85.45 o 
   6  14   8     2047.17     2044.59    106.81 o 
   7  14   8     1864.40     1809.60     99.69 o 
  -5  15   8      913.91      981.80     63.20 o 
  -4  15   8     1790.14     1975.17     82.78 o 
  -3  15   8      275.57      297.30     40.95 o 
  -2  15   8        0.64       -7.12     28.48 o 
  -1  15   8      775.71      748.59     56.97 o 
   0  15   8     5354.16     5049.62    145.98 o 
   1  15   8     1068.07     1140.24     67.65 o 
   2  15   8     2253.13     2204.82     90.79 o 
   3  15   8     4469.15     4576.97    139.75 o 
   4  15   8     1143.03     1027.19     86.34 o 
   5  15   8      232.58      205.62     51.63 o 
   6  15   8      436.93      449.51     66.76 o 
  -4  16   8      337.57      356.05     44.51 o 
  -3  16   8     1641.28     1786.46     80.11 o 
  -2  16   8     1281.56     1288.00     70.32 o 
  -1  16   8       18.91        3.56     31.15 o 
   0  16   8     2267.62     2194.13     89.01 o 
   1  16   8     2641.55     2673.91    100.58 o 
   2  16   8      329.11      351.60     44.51 o 
   3  16   8      699.51      849.17     66.76 o 
   4  16   8     1951.35     1966.26     92.57 o 
   5  16   8     2178.69     2290.27    121.95 o 
  -2  17   8      715.61      706.75     56.08 o 
  -1  17   8      705.29      623.08     53.41 o 
   0  17   8        1.73       18.69     34.71 o 
   1  17   8      394.59      435.27     50.74 o 
   2  17   8     1376.61     1367.22     78.33 o 
  -2 -12   9      984.70      861.63     67.65 o 
  -1 -12   9       12.28       -8.01     34.71 o 
   0 -12   9     1596.34     1548.80     81.00 o 
   1 -12   9     1321.75     1262.18     72.99 o 
   2 -12   9       63.45       64.98     35.60 o 
   3 -12   9      812.79      797.54     60.53 o 
   4 -12   9      515.45      535.85     51.63 o 
   5 -12   9      341.25      316.14     39.22 o 
  -4 -11   9      178.12      171.35     34.71 o 
  -3 -11   9     1598.87     1729.58     50.71 o 
  -2 -11   9     3702.54     3696.39     74.59 o 
  -1 -11   9     1278.01     1115.31     68.54 o 
   0 -11   9      204.42      240.33     40.06 o 
   1 -11   9     1273.86     1248.83     69.43 o 
   2 -11   9     1875.50     1627.13     74.77 o 
   3 -11   9      458.96      393.43     42.73 o 
   4 -11   9      883.78      881.21     59.64 o 
   5 -11   9     2493.26     2529.26    106.37 o 
   6 -11   9     2968.02     3131.79    179.80 o 
  -5 -10   9     2145.43     2337.44     85.45 o 
  -4 -10   9     2661.64     2904.63     71.64 o 
  -3 -10   9      680.68      734.34     35.73 o 
  -2 -10   9      282.51      322.45     39.17 o 
  -1 -10   9     3276.83     3361.07    116.61 o 
   0 -10   9     1389.13     1260.40     64.98 o 
   1 -10   9       18.63       -1.78     28.48 o 
   2 -10   9      796.07      730.78     50.74 o 
   3 -10   9     3383.84     3078.02    101.47 o 
   4 -10   9      759.99      788.64     50.74 o 
   5 -10   9      760.47      721.30     45.84 o 
   6 -10   9     2698.92     2710.24    327.12 o 
   7 -10   9     1683.12     1749.10    124.17 o 
  -6  -9   9      167.75      211.85     37.38 o 
  -5  -9   9       24.16       36.49     29.37 o 
  -4  -9   9     2745.69     2807.16     69.29 o 
  -3  -9   9     2695.32     2862.29     66.08 o 
  -2  -9   9      568.28      475.19     44.06 o 
  -1  -9   9      196.68      205.62     36.49 o 
   0  -9   9     2390.72     2419.33     89.01 o 
   1  -9   9     2216.89     2037.47     79.22 o 
   2  -9   9      214.38      243.89     33.82 o 
   3  -9   9     1456.99     1444.66     64.09 o 
   4  -9   9     3003.96     2959.63     93.46 o 
   5  -9   9      148.29      148.97     25.84 o 
   6  -9   9      778.96      772.37     41.79 o 
   7  -9   9      717.33      651.43     48.51 o 
   8  -9   9     1614.71     1701.06     57.96 o 
  -7  -8   9     1159.31     1257.73     71.21 o 
  -6  -8   9     4340.57     4414.08    129.07 o 
  -5  -8   9     4653.87     4930.35    135.30 o 
  -4  -8   9       20.27       35.48     20.32 o 
  -3  -8   9     6262.90     6411.78    117.84 o 
  -2  -8   9     6934.45     6839.31    120.30 o 
  -1  -8   9      416.12      364.95     40.06 o 
   0  -8   9      320.32      267.03     34.71 o 
   1  -8   9     2791.75     2694.38     89.90 o 
   2  -8   9     2609.12     2364.15     80.11 o 
   3  -8   9       10.77       17.80     23.14 o 
   4  -8   9     2357.40     2141.62     72.10 o 
   5  -8   9     3057.15     2849.63     70.79 o 
   6  -8   9      568.97      513.84     34.00 o 
   7  -8   9        1.78      -12.67     22.70 o 
   8  -8   9     1612.88     1777.53     57.93 o 
   9  -8   9     4054.49     4380.50    141.97 o 
  -7  -7   9       33.10       36.49     33.82 o 
  -6  -7   9     1133.37     1049.45     63.20 o 
  -5  -7   9     3927.02     3857.41     86.42 o 
  -4  -7   9     1472.96     1542.49     49.60 o 
  -3  -7   9       18.47       23.65     16.80 o 
  -2  -7   9     2113.17     2210.77     63.20 o 
  -1  -7   9     3570.37     3488.23    105.03 o 
   0  -7   9     2113.99     2048.16     74.77 o 
   1  -7   9      542.58      544.75     41.84 o 
   2  -7   9     4902.47     4671.32    124.62 o 
   3  -7   9     6121.14     5556.99    141.53 o 
   4  -7   9      243.82      234.10     25.81 o 
   5  -7   9     1252.02     1322.96     43.97 o 
   6  -7   9     1207.69     1239.67     42.25 o 
   7  -7   9     1333.71     1468.48     47.64 o 
   8  -7   9       41.29       86.18     22.21 o 
   9  -7   9     2660.59     2838.84     76.55 o 
  10  -7   9     3628.62     3834.72    181.14 o 
  -8  -6   9     2186.84     2373.05     96.13 o 
  -7  -6   9     2683.60     2712.18     98.80 o 
  -6  -6   9      808.74      810.89     57.86 o 
  -5  -6   9     1805.70     1789.46     70.76 o 
  -4  -6   9     4768.44     4697.13     94.42 o 
  -3  -6   9     1794.01     1841.32     49.62 o 
  -2  -6   9       26.71       35.60     14.24 o 
  -1  -6   9      682.67      689.93     23.85 o 
   0  -6   9     6461.15     6624.24    168.23 o 
   1  -6   9     5464.87     5186.70    135.30 o 
   2  -6   9      286.02      233.21     25.81 o 
   3  -6   9     5754.96     5441.27    134.41 o 
   4  -6   9     4113.33     3805.24     98.80 o 
   5  -6   9      199.39      185.76     18.46 o 
   6  -6   9     1972.73     1955.25     50.81 o 
   7  -6   9     3440.33     3563.21    163.78 o 
   8  -6   9     2443.40     2666.47     67.10 o 
   9  -6   9        1.13       33.91     20.85 o 
  10  -6   9     1632.33     1849.80     60.65 o 
  -8  -5   9      357.04      350.71     46.29 o 
  -7  -5   9     2528.23     2743.33     98.80 o 
  -6  -5   9     4374.34     4502.20    129.96 o 
  -5  -5   9      315.74      329.82     27.37 o 
  -4  -5   9     2925.32     3055.45     71.21 o 
  -3  -5   9     7535.53     7538.59    131.00 o 
  -2  -5   9    14561.19    13856.98    219.76 o 
  -1  -5   9     1185.00     1161.62     30.46 o 
   0  -5   9      797.00      755.71     40.95 o 
   1  -5   9     9712.59     9236.72    216.30 o 
   2  -5   9     3119.76     2947.17     81.89 o 
   3  -5   9       98.82      130.85     17.80 o 
   4  -5   9     1127.53     1175.84     40.06 o 
   5  -5   9     1352.18     1435.81     39.10 o 
   6  -5   9      591.95      578.24     26.90 o 
   7  -5   9      642.90      633.41     54.74 o 
   8  -5   9     1882.01     2005.69     54.86 o 
   9  -5   9     2649.21     2705.57     69.81 o 
  10  -5   9      110.00       99.77     25.64 o 
  11  -5   9     1636.96     1757.77     62.41 o 
  -9  -4   9     2047.42     2222.62     97.02 o 
  -8  -4   9      489.94      525.17     50.74 o 
  -7  -4   9      416.32      460.19     45.40 o 
  -6  -4   9     2715.58     2678.36     92.57 o 
  -5  -4   9     3245.02     3236.96     73.71 o 
  -4  -4   9     1929.78     2046.67     53.98 o 
  -3  -4   9      623.28      594.32     33.82 o 
  -2  -4   9    11756.45    11840.51    189.63 o 
  -1  -4   9     9754.40     9381.08    150.13 o 
   0  -4   9      609.28      612.40     36.49 o 
   1  -4   9     1375.25     1386.80     48.96 o 
   2  -4   9     9561.62     9487.02    128.27 o 
   3  -4   9     6834.57     6885.42    121.95 o 
   4  -4   9       15.31       17.36      7.55 o 
   5  -4   9     4043.59     4116.31     60.98 o 
   6  -4   9     3059.82     3239.37     67.17 o 
   7  -4   9     1835.72     1824.52     56.97 o 
   8  -4   9      763.38      844.30     96.58 o 
   9  -4   9     3325.43     3563.84     82.39 o 
  10  -4   9     3328.59     3356.89     83.04 o 
  11  -4   9       38.00       57.44     27.62 o 
  -9  -3   9      779.46      691.62     59.64 o 
  -8  -3   9     4280.90     4323.29    134.41 o 
  -7  -3   9      988.80      973.79     62.31 o 
  -6  -3   9      168.97      126.40     31.15 o 
  -5  -3   9     2886.53     2945.39     92.57 o 
  -4  -3   9     9110.03     9219.81    157.05 o 
  -3  -3   9     5692.86     5633.99    102.22 o 
  -2  -3   9     1573.40     1674.83     41.43 o 
  -1  -3   9     7916.21     7404.33    137.71 o 
   0  -3   9     5486.05     5330.54     99.22 o 
   1  -3   9     3434.69     3369.98     71.54 o 
   2  -3   9      382.21      380.21     13.34 o 
   3  -3   9     5945.46     6150.95     97.56 o 
   4  -3   9     9340.77     8811.25    236.77 o 
   5  -3   9       41.51       97.68     20.92 o 
   6  -3   9     7399.83     7487.89    103.30 o 
   7  -3   9     4811.92     5010.50     97.23 o 
   8  -3   9     1302.35     1331.59     55.19 o 
   9  -3   9       63.57      102.77     22.51 o 
  10  -3   9     2195.64     2418.68     68.09 o 
  11  -3   9     2946.79     2954.04     80.79 o 
  -9  -2   9      230.87      253.68     46.29 o 
  -8  -2   9      805.21      819.80     62.31 o 
  -7  -2   9     1741.73     1746.41     76.55 o 
  -6  -2   9     1098.13     1143.80     60.53 o 
  -5  -2   9      607.25      641.77     46.29 o 
  -4  -2   9     3461.61     3522.48     73.44 o 
  -3  -2   9    11288.08    11337.86    183.87 o 
  -2  -2   9     3019.33     2842.35    131.29 o 
  -1  -2   9     2021.98     1903.37     44.37 o 
   0  -2   9     4596.02     4422.39     78.99 o 
   1  -2   9     2397.11     2468.41     39.63 o 
   2  -2   9     2951.45     3222.31     55.39 o 
   4  -2   9     6429.12     6599.31    181.58 o 
   5  -2   9    10507.94     9980.86    259.91 o 
   6  -2   9       31.05       40.07      8.65 o 
   7  -2   9      923.12      891.15     33.02 o 
   8  -2   9      620.15      611.75     31.76 o 
   9  -2   9     1069.28     1082.16     43.28 o 
  10  -2   9       30.93        9.80     22.88 o 
  11  -2   9     3554.14     3675.41     92.81 o 
 -10  -1   9      815.79      731.67     65.87 o 
  -9  -1   9     2263.40     2241.31     97.91 o 
  -8  -1   9      348.78      303.81     36.49 o 
  -7  -1   9      726.45      692.51     56.08 o 
  -6  -1   9     5873.75     6090.17    160.22 o 
  -5  -1   9     3834.34     4017.98    113.93 o 
  -4  -1   9     1157.34     1145.07     38.61 o 
  -3  -1   9     6746.74     6818.64    117.86 o 
  -2  -1   9    18948.28    18921.64    247.36 o 
  -1  -1   9     8372.44     8363.29    113.94 o 
   0  -1   9      158.38      187.13     14.15 o 
   1  -1   9     9705.29     9967.51    132.21 o 
   2  -1   9    17002.04    17269.37    260.57 o 
   4  -1   9     2564.71     2593.80     86.34 o 
   5  -1   9     7571.12     7497.83    100.05 o 
   6  -1   9     1881.73     1901.47     34.17 o 
   7  -1   9      303.22      281.17     21.24 o 
   8  -1   9      437.58      448.89     28.93 o 
   9  -1   9     2557.57     2613.48     66.29 o 
  10  -1   9     2394.18     2575.56     70.57 o 
  11  -1   9        1.15       -6.23     32.04 o 
  12  -1   9     3758.81     4280.56    139.75 o 
 -10   0   9       25.55        6.23     35.60 o 
  -9   0   9      849.34      817.13     65.87 o 
  -8   0   9     2438.54     2520.85     85.90 o 
  -7   0   9     1314.93     1319.18     85.45 o 
  -6   0   9       68.14      109.19     46.29 o 
  -5   0   9     2915.97     3024.99     68.98 o 
  -4   0   9     6554.16     6731.94    164.67 o 
  -3   0   9     6468.80     6339.55    110.35 o 
  -2   0   9     9285.05     9241.78    149.99 o 
  -1   0   9    17343.65    17269.20    224.89 o 
   0   0   9     6400.68     5909.47    139.75 o 
   1   0   9     1326.69     1296.39     28.63 o 
   2   0   9     1149.41     1039.67     22.03 o 
   3   0   9     8436.45     8000.35    171.79 o 
   4   0   9    15866.01    15676.71    375.63 o 
   5   0   9     1625.21     1736.58     29.61 o 
   6   0   9     2832.46     3023.29     48.42 o 
   7   0   9     2618.71     2705.87     60.74 o 
   8   0   9      773.20      860.04     45.40 o 
   9   0   9       87.52      134.27     23.69 o 
  10   0   9     3176.56     3620.10    114.82 o 
  11   0   9     2625.31     2657.88     98.80 o 
  12   0   9       12.87       32.93     38.27 o 
 -10   1   9      865.03      752.15     62.31 o 
  -9   1   9      224.33      181.58     40.06 o 
  -8   1   9     1155.90     1239.63     72.10 o 
  -7   1   9     6304.33     6504.34    123.68 o 
  -6   1   9     1760.35     1644.97     50.66 o 
  -5   1   9     2871.23     2829.55     52.92 o 
  -4   1   9     4032.31     4105.42     80.23 o 
  -3   1   9     8406.11     8882.53    120.56 o 
  -2   1   9     1003.79     1018.82     85.01 o 
  -1   1   9     4575.25     4369.22     77.05 o 
   0   1   9     7691.59     7052.01    142.86 o 
   1   1   9     4465.09     4427.80    124.17 o 
   2   1   9      230.15      283.58      8.88 o 
   3   1   9     3512.26     3795.42     52.63 o 
   4   1   9     9390.57    10184.99    132.53 o 
   5   1   9     4514.53     4618.14     67.29 o 
   6   1   9     1032.12      966.19     44.95 o 
   7   1   9     5354.30     5272.03    163.34 o 
   8   1   9     5458.91     5493.40    213.18 o 
   9   1   9     1395.98     1299.57     60.53 o 
  10   1   9      860.59      894.57     56.97 o 
  11   1   9     5230.85     5258.80    156.66 o 
  12   1   9     1656.21     1808.71     88.12 o 
 -10   2   9      807.02      779.74     62.31 o 
  -9   2   9     2688.60     2550.18     99.69 o 
  -8   2   9      737.01      784.19     58.75 o 
  -7   2   9     2021.26     1934.89     65.42 o 
  -6   2   9     8008.07     8070.11    142.56 o 
  -5   2   9     1010.65     1034.65     31.34 o 
  -4   2   9      959.24      901.19     48.51 o 
  -3   2   9     3670.05     3527.37     57.62 o 
  -2   2   9    28668.58    28287.34    427.56 o 
  -1   2   9     4218.67     4132.47     76.10 o 
   0   2   9     5445.58     5441.93    177.13 o 
   1   2   9    47450.03    47387.64    515.36 o 
   2   2   9     7560.33     7577.47    101.80 o 
   3   2   9     4066.21     4403.94     53.86 o 
   4   2   9      870.84     1030.12     21.34 o 
   5   2   9     8064.38     8482.99    114.93 o 
   6   2   9     4680.80     4419.45     83.89 o 
   7   2   9        9.81       20.34     14.54 o 
   8   2   9     3126.63     2997.91     93.46 o 
   9   2   9     2175.85     2141.62     80.11 o 
  10   2   9      333.95      330.23     41.84 o 
  11   2   9      153.03      103.25     37.38 o 
  12   2   9     1863.18     1976.06     94.35 o 
 -10   3   9      116.83      107.70     37.38 o 
  -9   3   9     2231.26     2207.49     91.68 o 
  -8   3   9     5118.81     5028.26    147.76 o 
  -7   3   9      956.39      921.40     42.04 o 
  -6   3   9      755.66      814.85     37.98 o 
  -5   3   9     1893.48     1916.78     36.34 o 
  -4   3   9     1623.18     1748.95     32.81 o 
  -3   3   9      723.45      692.65     24.01 o 
  -2   3   9     4219.57     4381.74     51.24 o 
  -1   3   9    19178.59    20468.78    256.23 o 
   0   3   9     5850.02     5610.54    342.69 o 
   1   3   9     4917.50     5616.37     78.80 o 
   2   3   9    14266.62    14536.79    190.82 o 
   3   3   9     1884.51     1842.96     31.68 o 
   4   3   9     3948.78     3980.98     51.64 o 
   5   3   9      861.63      880.44     23.04 o 
   6   3   9    11078.25    11395.25    260.80 o 
   7   3   9     7123.26     6846.77    170.90 o 
   8   3   9       18.14       37.38     24.03 o 
   9   3   9      821.44      965.77     56.97 o 
  10   3   9      552.19      620.41     53.41 o 
  11   3   9     1040.72     1023.63     69.43 o 
  12   3   9        2.68       40.95     40.06 o 
 -10   4   9     1676.10     1500.73     78.33 o 
  -9   4   9        8.56       16.02     30.26 o 
  -8   4   9     2200.78     2110.46     85.45 o 
  -7   4   9     2898.35     2894.65     98.80 o 
  -6   4   9      708.25      617.29     33.67 o 
  -5   4   9     2949.16     2925.47     66.68 o 
  -4   4   9     3101.55     3187.90     55.58 o 
  -3   4   9     5306.06     5302.81     79.73 o 
  -2   4   9      641.27      605.53     28.17 o 
  -1   4   9     3796.36     3555.23     67.94 o 
   0   4   9    24899.31    24677.20   1216.34 o 
   1   4   9     2868.00     2802.73     47.05 o 
   2   4   9     2110.38     2288.92     37.62 o 
   3   4   9     2845.47     2790.43     41.65 o 
   4   4   9     9174.86     9181.64    235.42 o 
   5   4   9     7013.94     6990.28    125.97 o 
   6   4   9     2230.31     2259.04     54.49 o 
   7   4   9     7835.21     7895.01    166.01 o 
   8   4   9      888.82      921.52     82.78 o 
   9   4   9       21.50       12.46     27.59 o 
  10   4   9      786.44      777.07     56.97 o 
  11   4   9     3097.25     3439.40    125.51 o 
  12   4   9     2291.91     2243.98    105.92 o 
 -10   5   9     2548.88     2701.50    102.36 o 
  -9   5   9     1987.46     1828.30     81.00 o 
  -8   5   9       73.48       24.92     29.37 o 
  -7   5   9     2370.07     2222.62     83.67 o 
  -6   5   9     3853.55     3692.51     80.45 o 
  -5   5   9     2812.62     2855.29     66.76 o 
  -4   5   9      129.26      122.48     14.26 o 
  -3   5   9    12218.96    12352.96    142.13 o 
  -2   5   9    16593.26    17003.31    217.27 o 
  -1   5   9      156.50      240.31     22.48 o 
   0   5   9    21264.79    20986.10   1190.08 o 
   1   5   9    20693.69    20212.55    265.68 o 
   2   5   9     1887.63     1470.58     30.57 o 
   3   5   9      221.76      221.93     14.83 o 
   4   5   9     3177.63     3065.22     49.04 o 
   5   5   9    17347.77    17776.95    231.19 o 
   6   5   9     3607.58     3674.93     57.71 o 
   7   5   9      237.06      292.47     25.60 o 
   8   5   9     1127.23     1141.13     60.53 o 
   9   5   9     2585.05     2461.17     93.46 o 
  10   5   9      508.11      528.73     54.30 o 
  11   5   9      397.10      338.24     50.74 o 
  12   5   9     2091.81     2202.14    105.03 o 
 -10   6   9      689.64      677.38     56.08 o 
  -9   6   9      905.65      781.52     58.75 o 
  -8   6   9     2344.61     2174.55     86.34 o 
  -7   6   9      903.20      860.74     55.19 o 
  -6   6   9     2144.83     2127.38     79.22 o 
  -5   6   9     5658.72     5799.49    234.55 o 
  -4   6   9     3961.76     3819.21     65.15 o 
  -3   6   9     1895.17     1898.48     34.57 o 
  -2   6   9     3369.39     3194.69     47.30 o 
  -1   6   9     4070.20     3928.56     63.88 o 
   0   6   9      992.08      803.36     32.89 o 
   1   6   9     1819.93     1855.09     40.05 o 
   2   6   9    10058.39     9283.64    130.43 o 
   3   6   9     7157.90     7188.97    125.79 o 
   4   6   9      169.87      147.18     12.46 o 
   5   6   9     2965.54     2835.91     81.61 o 
   6   6   9    10651.53    11055.27    152.86 o 
   7   6   9      683.77      671.91     24.13 o 
   8   6   9        5.25       -7.71     11.15 o 
   9   6   9     1498.82     1478.83     39.09 o 
  10   6   9     2408.53     2149.63     93.46 o 
  11   6   9      414.94      307.98     49.85 o 
  -9   7   9       93.00       91.68     33.82 o 
  -8   7   9     2130.94     2018.78     82.78 o 
  -7   7   9     6615.95     5965.55    161.11 o 
  -6   7   9       21.45       22.25     24.92 o 
  -5   7   9     3889.54     4229.61    181.14 o 
  -4   7   9     3413.77     3288.08     59.95 o 
  -3   7   9      228.61      269.13     15.18 o 
  -2   7   9      528.54      449.07     15.94 o 
  -1   7   9     4441.34     4416.78     61.92 o 
   0   7   9    18021.03    18393.82    513.27 o 
   1   7   9     7871.72     8194.40    143.31 o 
   2   7   9    10994.39    11336.85    159.44 o 
   3   7   9    34727.41    35062.32    451.26 o 
   4   7   9     6754.73     6821.14    109.14 o 
   5   7   9      997.58      960.17     28.50 o 
   6   7   9     1928.97     2012.70     42.69 o 
   7   7   9     8955.97     9134.36    133.13 o 
   8   7   9     2377.57     2444.89     88.12 o 
   9   7   9       62.65       22.66     15.46 o 
  10   7   9     2298.13     2426.65     57.92 o 
  11   7   9     2030.28     2097.29     50.47 o 
  -9   8   9     1449.06     1392.14     72.10 o 
  -8   8   9       13.18        7.12     28.48 o 
  -7   8   9     3824.45     3841.74    118.39 o 
  -6   8   9     6126.21     5917.49    157.55 o 
  -5   8   9      661.88      667.59     48.96 o 
  -4   8   9     2670.63     2547.33     45.29 o 
  -3   8   9     2903.00     2930.42     47.61 o 
  -2   8   9     2867.52     2873.38     40.75 o 
  -1   8   9      149.71      158.78     10.86 o 
   0   8   9     6057.15     5848.60    117.83 o 
   1   8   9    14818.26    15294.20    357.56 o 
   2   8   9     2415.24     2579.20     43.47 o 
   3   8   9     5193.67     5425.54     87.38 o 
   4   8   9     2285.72     2359.79     66.11 o 
   5   8   9     4674.71     4562.25     76.85 o 
   6   8   9     3182.71     3150.13     59.79 o 
   7   8   9      922.51      952.81     32.89 o 
   8   8   9     6675.52     6601.01    121.79 o 
   9   8   9     1498.20     1553.20     48.02 o 
  10   8   9      128.69      119.23     32.49 o 
  11   8   9      568.03      563.59     32.61 o 
  -9   9   9     1676.55     1656.50     78.33 o 
  -8   9   9     1767.63     1520.32     73.88 o 
  -7   9   9       19.53       75.66     30.26 o 
  -6   9   9     1898.62     1895.95     77.44 o 
  -5   9   9     2031.35     2005.03     86.34 o 
  -4   9   9       24.32       40.60     17.49 o 
  -3   9   9      445.70      463.38     20.39 o 
  -2   9   9     2931.70     2976.71     61.28 o 
  -1   9   9    11932.18    12113.35    209.16 o 
   0   9   9        2.69        4.60     11.76 o 
   1   9   9    15340.52    15390.36    213.57 o 
   2   9   9    14921.13    14952.55    207.00 o 
   3   9   9      205.40      207.47     25.61 o 
   4   9   9      484.84      529.48     32.70 o 
   5   9   9     2513.03     2464.70     53.21 o 
   6   9   9     6753.34     6890.89    110.17 o 
   7   9   9     1884.23     1806.33     51.33 o 
   8   9   9     1143.23     1134.19     44.06 o 
   9   9   9     3593.34     3458.52     79.77 o 
  10   9   9     1006.29     1031.94     61.86 o 
  -8  10   9     3037.29     2959.63    103.25 o 
  -7  10   9     3612.16     3573.81    113.93 o 
  -6  10   9       19.09        4.61     21.17 o 
  -5  10   9     6010.62     5922.85    186.03 o 
  -4  10   9     4700.47     4631.58    218.97 o 
  -3  10   9     1606.32     1541.85     74.77 o 
  -2  10   9      640.15      700.01     47.62 o 
  -1  10   9    10031.92    10583.13    477.55 o 
   0  10   9     4859.63     4971.40     93.34 o 
   1  10   9      239.59      279.67     18.45 o 
   2  10   9     6382.45     6235.44    102.03 o 
   3  10   9     7839.71     7695.33    155.75 o 
   4  10   9     3259.49     3244.96     65.32 o 
   5  10   9       17.78        8.18     15.70 o 
   6  10   9     8102.17     8288.33    131.06 o 
   7  10   9    10409.97    10465.53    204.24 o 
   8  10   9     1022.12      945.78     58.75 o 
   9  10   9     1011.78     1042.38     45.98 o 
  10  10   9      886.16     1005.50     45.76 o 
  -8  11   9      912.15      926.61     62.31 o 
  -7  11   9     2183.67     2314.37     69.25 o 
  -6  11   9     1433.21     1393.35     52.71 o 
  -5  11   9       56.07       46.78     22.24 o 
  -4  11   9     1135.29     1135.06     44.63 o 
  -3  11   9      902.37      835.82     53.41 o 
  -2  11   9      437.65      536.74     33.78 o 
  -1  11   9      241.03      288.79     75.66 o 
   0  11   9     1310.90     1336.65    130.40 o 
   1  11   9     3043.67     3407.53     80.19 o 
   2  11   9      656.29      783.89     40.19 o 
   3  11   9     1154.99     1094.95     83.67 o 
   4  11   9     4555.31     4413.85    107.09 o 
   5  11   9     4223.72     4413.20    107.55 o 
   6  11   9      218.70      226.58     27.37 o 
   7  11   9     2074.12     2001.78     65.42 o 
   8  11   9     3966.86     3779.43    121.06 o 
   9  11   9      523.37      492.23     46.29 o 
  10  11   9        8.35       -6.23     26.70 o 
  -7  12   9       95.74       50.85     26.51 o 
  -6  12   9     2002.98     2001.77     63.69 o 
  -5  12   9     4587.48     4473.72    130.85 o 
  -4  12   9      890.38      800.21     55.19 o 
  -3  12   9     2528.98     2544.84     89.90 o 
  -2  12   9     4090.66     4210.24    123.73 o 
  -1  12   9     1661.03     1703.51     73.88 o 
   0  12   9        7.46        1.47     19.10 o 
   1  12   9     7435.15     7446.92    320.44 o 
   2  12   9    10364.08    10814.98    271.93 o 
   3  12   9      334.77      431.71     54.30 o 
   4  12   9     5331.88     5411.90    168.23 o 
   5  12   9     8761.10     8530.86    231.43 o 
   6  12   9     3516.25     3574.70    125.51 o 
   7  12   9      188.95      150.43     38.27 o 
   8  12   9     1153.12     1134.01     70.32 o 
   9  12   9     2509.48     2522.59     99.69 o 
  -7  13   9      988.80      985.36     64.09 o 
  -6  13   9       12.06       38.27     31.15 o 
  -5  13   9     5338.91     5270.37    148.65 o 
  -4  13   9     3306.09     3307.67    108.59 o 
  -3  13   9      334.86      359.61     40.95 o 
  -2  13   9     2107.26     1791.80     75.66 o 
  -1  13   9     2678.74     2646.31     92.57 o 
   0  13   9     2604.39     2776.84    295.52 o 
   1  13   9       20.91       19.40     22.22 o 
   2  13   9     4581.57     4723.99    104.25 o 
   3  13   9     6109.33     5939.74    187.81 o 
   4  13   9      152.56      126.40     42.73 o 
   5  13   9      917.50      905.25     72.99 o 
   6  13   9     1592.86     1563.93     88.12 o 
   7  13   9     2949.10     2723.75    113.04 o 
   8  13   9      331.60      301.75     48.07 o 
  -6  14   9     1958.30     1808.71     81.00 o 
  -5  14   9      109.91      192.26     38.27 o 
  -4  14   9     3217.16     2977.44    103.25 o 
  -3  14   9     1157.90     1018.29     62.31 o 
  -2  14   9      105.91       76.55     32.93 o 
  -1  14   9      492.03      599.05     49.85 o 
   0  14   9     1777.67     1928.88     81.89 o 
   1  14   9     2419.69     2545.43     73.77 o 
   2  14   9       73.68      118.65     40.50 o 
   3  14   9     5171.06     5038.94    174.46 o 
   4  14   9     5210.53     5164.45    175.35 o 
   5  14   9      591.33      514.49     63.20 o 
   6  14   9       27.44       32.04     38.27 o 
   7  14   9     2727.12     2705.06    118.39 o 
  -5  15   9     1910.02     2008.99     85.45 o 
  -4  15   9      107.70      121.95     36.49 o 
  -3  15   9     1852.77     1771.33     80.11 o 
  -2  15   9      854.19      953.31     62.31 o 
  -1  15   9      599.15      708.53     56.97 o 
   0  15   9      104.97       72.99     32.93 o 
   1  15   9     4004.82     4147.94    129.96 o 
   2  15   9     3044.72     3363.75    113.93 o 
   3  15   9      194.43      223.06     33.14 o 
   4  15   9     2677.89     2641.86    125.51 o 
   5  15   9     2120.77     1924.43    108.59 o 
   6  15   9      891.75     1021.85     86.34 o 
  -4  16   9      865.03      764.61     61.42 o 
  -3  16   9       21.07       23.14     34.71 o 
  -2  16   9      397.79      348.04     44.51 o 
  -1  16   9     1858.59     1924.43     85.45 o 
   0  16   9      736.46      746.81     60.53 o 
   1  16   9       86.05       94.35     36.49 o 
   2  16   9     2256.86     2397.08     97.02 o 
   3  16   9     1490.48     1697.45     83.67 o 
   4  16   9       28.39       36.49     48.07 o 
   5  16   9      788.74      761.94     80.11 o 
  -1  17   9     1411.06     1438.43     77.44 o 
   0  17   9     2316.65     2309.85     95.24 o 
   1  17   9      709.75      675.60     57.86 o 
   2  17   9       27.58      -24.03     35.60 o 
   3  17   9     2813.71     2904.45    112.15 o 
  -1 -12  10     2310.13     2302.73     99.69 o 
   0 -12  10      549.36      522.50     55.19 o 
   1 -12  10      346.31      227.87     42.73 o 
   2 -12  10     1742.30     1665.41     80.11 o 
   3 -12  10      505.75      477.99     48.96 o 
  -3 -11  10     1287.74     1437.84     54.74 o 
  -2 -11  10       81.08       62.31     38.27 o 
  -1 -11  10     2249.06     2380.17     97.91 o 
   0 -11  10     2055.19     2006.32     89.01 o 
   1 -11  10      419.58      365.84     45.40 o 
   2 -11  10      335.45      354.27     43.62 o 
   3 -11  10     2857.33     2584.89     94.35 o 
   4 -11  10     1084.34     1149.14     64.09 o 
   5 -11  10        5.54       13.66     27.43 o 
   6 -11  10     1358.08     1475.71    109.48 o 
  -4 -10  10     1325.12     1372.86     48.56 o 
  -3 -10  10     3887.41     4028.07     83.57 o 
  -2 -10  10     1521.56     1522.99     79.22 o 
  -1 -10  10      138.87      120.17     36.49 o 
   0 -10  10     1053.25     1117.09     63.20 o 
   1 -10  10      678.64      604.39     50.74 o 
   2 -10  10      802.75      766.39     55.19 o 
   3 -10  10       27.21       47.18     29.37 o 
   4 -10  10     1815.85     1737.50     72.99 o 
   5 -10  10     1336.65     1207.48     53.10 o 
   6 -10  10       33.46        5.09     40.06 o 
   7 -10  10     1048.75      993.58    133.52 o 
  -5  -9  10     2103.52     2106.90     79.22 o 
  -4  -9  10      209.94      225.87     25.84 o 
  -3  -9  10     3040.10     3219.48     71.20 o 
  -2  -9  10     6497.44     6322.71    111.43 o 
  -1  -9  10     1116.69     1101.96     63.20 o 
   0  -9  10       79.55       99.69     32.04 o 
   1  -9  10      761.31      834.04     53.41 o 
   2  -9  10     4975.84     4551.16    131.74 o 
   3  -9  10     1904.97     1995.64     74.77 o 
   4  -9  10      187.04      188.70     31.15 o 
   5  -9  10     3844.47     3660.01    133.07 o 
   6  -9  10     1093.68     1055.74     46.26 o 
   7  -9  10       12.51      -13.45     21.85 o 
   8  -9  10      359.44      417.39     33.52 o 
  -6  -8  10      101.73       42.73     32.04 o 
  -5  -8  10     1066.24     1143.80     59.64 o 
  -4  -8  10     4008.04     4249.80     98.36 o 
  -3  -8  10     1091.67     1138.66     41.00 o 
  -2  -8  10      129.68      158.70     17.26 o 
  -1  -8  10     2027.13     2184.34     85.45 o 
   0  -8  10     1568.89     1522.99     67.65 o 
   1  -8  10     2946.87     2809.20     92.57 o 
   2  -8  10      953.84      931.06     51.63 o 
   3  -8  10     5840.22     5284.61    139.75 o 
   4  -8  10      851.89      825.14     46.29 o 
   5  -8  10      783.19      706.18     48.96 o 
   6  -8  10     3180.29     3137.38     77.09 o 
   7  -8  10      484.43      563.62     37.38 o 
   8  -8  10      175.23      180.68     26.50 o 
   9  -8  10      208.59      218.84     41.84 o 
  -7  -7  10     1686.18     1652.94     77.44 o 
  -6  -7  10      946.07      951.53     60.53 o 
  -5  -7  10       75.30       69.30     23.50 o 
  -4  -7  10     2669.77     2536.49     63.50 o 
  -3  -7  10     8383.49     8460.28    147.14 o 
  -2  -7  10     1185.42     1140.07     44.95 o 
  -1  -7  10     2540.07     2364.15     86.34 o 
   0  -7  10     5434.71     5589.03    151.32 o 
   1  -7  10     3154.99     2802.08     89.01 o 
   2  -7  10      342.20      325.78     32.04 o 
   3  -7  10     1186.35     1158.93     50.74 o 
   4  -7  10     2355.05     2222.62     70.32 o 
   5  -7  10     1258.22     1165.40     47.62 o 
   6  -7  10      200.89      174.16     21.92 o 
   7  -7  10      983.17      959.23     38.70 o 
   8  -7  10     1098.80     1182.07     62.31 o 
   9  -7  10      330.11      414.94     78.78 o 
  -7  -6  10     1175.29     1273.75     69.43 o 
  -6  -6  10     4188.35     4333.97    127.29 o 
  -5  -6  10     2117.79     2270.99     62.41 o 
  -4  -6  10      284.67      228.70     23.87 o 
  -3  -6  10     4140.77     4144.45     82.86 o 
  -2  -6  10     7060.86     7015.17    121.26 o 
  -1  -6  10       64.63       59.64     24.03 o 
   0  -6  10      678.05      655.12     43.62 o 
   1  -6  10     4483.23     4421.20    119.28 o 
   2  -6  10     7048.85     6377.67    158.44 o 
   3  -6  10     1455.28     1324.49     49.85 o 
   4  -6  10      336.91      314.21     25.81 o 
   5  -6  10     4927.87     4824.79     97.15 o 
   6  -6  10     2089.90     2066.96     82.34 o 
   7  -6  10        5.43        8.33     18.69 o 
   8  -6  10     1103.62     1174.20     42.20 o 
   9  -6  10     2743.09     2986.82    174.91 o 
  10  -6  10     1253.16     1372.41     52.10 o 
  -8  -5  10     1576.46     1490.05     78.33 o 
  -7  -5  10      400.21      321.33     41.84 o 
  -6  -5  10     1634.74     1717.92     73.88 o 
  -5  -5  10     3139.24     3227.93     75.53 o 
  -4  -5  10      726.00      745.25     35.92 o 
  -3  -5  10      228.47      193.30     20.42 o 
  -2  -5  10     3301.37     3125.54     63.50 o 
  -1  -5  10    10348.34    10108.44    160.44 o 
   0  -5  10     6823.65     6544.13    164.67 o 
   1  -5  10      238.66      205.62     24.92 o 
   2  -5  10     2975.37     2850.15     81.00 o 
   3  -5  10     7403.71     6643.82    156.66 o 
   4  -5  10      593.01      632.87     31.15 o 
   5  -5  10      542.98      545.75     50.74 o 
   6  -5  10     3921.63     4120.68     83.61 o 
   7  -5  10     2235.32     2165.55     54.03 o 
   8  -5  10      141.18      151.05     23.14 o 
   9  -5  10     1934.35     1958.11     57.01 o 
  10  -5  10     2006.29     2128.96     63.47 o 
  -8  -4  10     3142.91     3425.16    117.50 o 
  -7  -4  10     1591.98     1628.02     76.55 o 
  -6  -4  10      205.65      184.25     34.71 o 
  -5  -4  10     2981.72     3049.36     71.98 o 
  -4  -4  10     1191.02     1134.31     43.62 o 
  -3  -4  10     3996.03     3984.50     79.72 o 
  -2  -4  10      210.60      203.00     17.92 o 
  -1  -4  10     8064.69     7767.39    126.35 o 
   0  -4  10     9182.77     9158.39    217.19 o 
   1  -4  10     2312.82     2259.11     69.43 o 
   2  -4  10      546.39      490.45     30.26 o 
   3  -4  10     3010.91     2995.92     72.22 o 
   4  -4  10    11458.30    10972.67    169.31 o 
   5  -4  10      237.67      240.10     12.87 o 
   6  -4  10      611.38      611.78     38.72 o 
   7  -4  10     6112.99     6089.04    113.22 o 
   8  -4  10     1738.14     1846.80     50.68 o 
   9  -4  10      253.24      207.50     38.27 o 
  10  -4  10     1694.92     1827.33     57.92 o 
  11  -4  10     2193.62     2456.80     72.43 o 
  -9  -3  10     1631.46     1707.24     87.23 o 
  -8  -3  10      162.34      136.19     39.17 o 
  -7  -3  10     2488.63     2498.55     93.46 o 
  -6  -3  10     1196.23     1261.29     64.98 o 
  -5  -3  10     1472.65     1388.43     47.00 o 
  -4  -3  10       24.81       -1.13     17.10 o 
  -3  -3  10     7120.44     7225.90    125.77 o 
  -2  -3  10    16398.00    16185.52    252.91 o 
  -1  -3  10     2669.30     2738.32    118.83 o 
   0  -3  10     3585.33     3434.06     95.24 o 
   1  -3  10     7215.78     7278.67    127.36 o 
   2  -3  10     2743.57     2722.43     43.06 o 
   3  -3  10     1018.23      992.18     24.23 o 
   5  -3  10     7433.99     7606.92    214.52 o 
   6  -3  10      986.55      870.63     20.24 o 
   7  -3  10       15.23       25.67     14.41 o 
   8  -3  10     2700.08     2667.23     63.23 o 
   9  -3  10     1415.84     1490.38     48.08 o 
  10  -3  10      359.06      345.62     31.54 o 
  11  -3  10      515.82      536.26     39.62 o 
  -9  -2  10     1397.86     1473.14     83.67 o 
  -8  -2  10     1229.51     1238.15     72.99 o 
  -7  -2  10       91.56       35.60     31.15 o 
  -6  -2  10     1943.69     1940.45     77.44 o 
  -5  -2  10     3922.14     4194.54     87.79 o 
  -4  -2  10     2365.80     2288.18     80.56 o 
  -3  -2  10     2522.91     2435.74     55.75 o 
  -2  -2  10    12191.69    11955.67    191.03 o 
  -1  -2  10     6195.48     6298.82    105.29 o 
   0  -2  10      332.18      534.07     32.04 o 
   1  -2  10    10433.90    11012.26    170.93 o 
   2  -2  10     4359.15     4229.46     71.44 o 
   3  -2  10    11425.29    11380.40    173.09 o 
   4  -2  10     1059.17     1045.89     58.75 o 
   5  -2  10     5641.25     5633.54    164.67 o 
   6  -2  10    11003.14    11024.05    146.03 o 
   7  -2  10      449.82      384.24     42.73 o 
   8  -2  10      149.41      168.59     20.61 o 
   9  -2  10      955.50     1060.15     41.98 o 
  10  -2  10     1348.13     1469.54     52.48 o 
  11  -2  10      478.76      545.94     40.01 o 
  -9  -1  10      440.90      518.05     56.97 o 
  -8  -1  10     2551.10     2592.91    100.58 o 
  -7  -1  10     1618.11     1644.04     76.55 o 
  -6  -1  10      396.01      386.31     40.06 o 
  -5  -1  10     2638.53     2693.49     89.01 o 
  -4  -1  10     3561.18     3693.76     76.59 o 
  -3  -1  10     1587.43     1530.87     42.95 o 
  -2  -1  10      156.25      124.95     14.95 o 
  -1  -1  10     5630.38     5316.75     76.49 o 
   0  -1  10     5692.77     5387.87    131.74 o 
   1  -1  10     2406.82     2276.52     45.00 o 
   2  -1  10      287.40      309.49     16.47 o 
   3  -1  10     8608.42     8483.54    129.03 o 
   4  -1  10    15084.97    15011.79    367.62 o 
   5  -1  10       82.08      113.04     28.48 o 
   6  -1  10     2431.66     2394.37     41.97 o 
   7  -1  10     3499.72     3824.81     77.40 o 
   8  -1  10     1161.24     1229.78     68.09 o 
   9  -1  10       13.82       20.18     20.07 o 
  10  -1  10     2713.77     2937.83    109.04 o 
  11  -1  10     3873.09     4429.21    134.41 o 
  12  -1  10      162.79      240.33     44.51 o 
  -9   0  10     1248.27     1158.04     75.66 o 
  -8   0  10        9.20       -2.39     22.28 o 
  -7   0  10     4465.79     4511.10    134.41 o 
  -6   0  10     3331.72     3385.11    107.70 o 
  -5   0  10      691.45      577.68     46.29 o 
  -4   0  10     1303.83     1167.08     39.87 o 
  -3   0  10     9556.50     9670.33    160.66 o 
  -2   0  10     2356.56     2317.61     50.52 o 
  -1   0  10        3.29       14.07      8.32 o 
   0   0  10     9767.82     9680.89    219.86 o 
   1   0  10    18400.14    18552.63    362.28 o 
   2   0  10    20138.66    21225.26    322.57 o 
   3   0  10      156.07      167.57      8.18 o 
   4   0  10     7477.85     7546.40    194.94 o 
   5   0  10    11885.81    11487.48    149.54 o 
   6   0  10      970.44      899.43     22.43 o 
   7   0  10      503.03      561.64     27.31 o 
   8   0  10     2430.47     2465.23     60.74 o 
   9   0  10     2564.29     2494.28     92.57 o 
  10   0  10        0.18       -7.46     29.82 o 
  11   0  10     2295.82     2362.37     91.68 o 
  12   0  10     2859.77     3261.38    117.50 o 
  -9   1  10     1690.35     1813.16     89.01 o 
  -8   1  10     1325.92     1165.14     50.03 o 
  -7   1  10       83.39       77.39     27.59 o 
  -6   1  10     5523.17     5645.11    153.10 o 
  -5   1  10     2767.02     2818.99     91.68 o 
  -4   1  10       21.18        1.78     20.47 o 
  -3   1  10     3055.52     2938.38     62.60 o 
  -2   1  10     9989.56    10406.04    168.26 o 
  -1   1  10     6224.56     5891.22    179.36 o 
   0   1  10      323.64      357.29     11.11 o 
   1   1  10    16522.01    16638.30    350.71 o 
   2   1  10     5333.86     5133.05     70.73 o 
   3   1  10     1007.39     1031.13     19.96 o 
   4   1  10     3860.35     4049.11     57.05 o 
   5   1  10     5600.21     5671.91     78.99 o 
   6   1  10     6598.29     6453.55    114.56 o 
   7   1  10      964.09      954.76     44.06 o 
   8   1  10     1249.10     1219.20     64.09 o 
   9   1  10     3799.93     3757.01    160.67 o 
  10   1  10     2522.66     2491.43     89.01 o 
  11   1  10       65.08       74.77     35.60 o 
  12   1  10     1350.66     1469.58     79.22 o 
 -10   2  10      178.57      116.61     40.95 o 
  -9   2  10      374.73      340.91     47.18 o 
  -8   2  10     4246.31     4313.92    108.59 o 
  -7   2  10     2977.00     3042.77     74.90 o 
  -6   2  10      584.13      677.23     37.75 o 
  -5   2  10     8416.72     8679.47    152.25 o 
  -4   2  10     1869.35     1909.49     49.41 o 
  -3   2  10      218.27      203.91     18.85 o 
  -2   2  10       75.25       46.03     13.17 o 
  -1   2  10    24699.83    24690.90    374.07 o 
   0   2  10    21750.95    21043.66    318.39 o 
   1   2  10       10.57       16.22      6.84 o 
   2   2  10     7903.47     7940.59    107.10 o 
   3   2  10    16697.49    16552.33    186.94 o 
   4   2  10    15677.70    16196.68    183.65 o 
   5   2  10      320.76      321.35     14.97 o 
   6   2  10     3249.94     3237.70     91.68 o 
   7   2  10    11623.12    11620.19    448.62 o 
   8   2  10      575.23      540.30     40.06 o 
   9   2  10      849.82      732.56     48.07 o 
  10   2  10     1632.46     1879.03     79.22 o 
  11   2  10     2309.51     2607.15    101.47 o 
  12   2  10      198.42      146.87     42.73 o 
 -10   3  10     2496.55     2413.99    101.47 o 
  -9   3  10     1224.47     1334.28     75.66 o 
  -8   3  10      261.80      210.07     38.27 o 
  -7   3  10     4775.91     4525.14    151.76 o 
  -6   3  10     1607.36     1659.83     51.85 o 
  -5   3  10        2.85      -28.63     14.31 o 
  -4   3  10     1678.19     1590.51     44.97 o 
  -3   3  10     1140.25     1100.34     36.15 o 
  -2   3  10      146.77      133.41     10.74 o 
  -1   3  10     1049.23     1029.27     25.48 o 
   0   3  10    18162.54    18161.37    651.56 o 
   1   3  10     1880.23     2000.90     28.08 o 
   2   3  10      373.84      452.28     23.10 o 
   3   3  10     1986.17     1951.32     47.04 o 
   4   3  10    10299.24    11003.43    128.13 o 
   5   3  10    12291.19    12778.54    258.47 o 
   6   3  10      533.97      584.87     21.68 o 
   7   3  10     9070.70     8846.85    211.85 o 
   8   3  10     7300.21     7283.81    185.14 o 
   9   3  10      453.40      507.37     44.51 o 
  10   3  10       41.80       16.02     29.37 o 
  11   3  10     1442.17     1360.10     75.66 o 
  12   3  10     2309.69     2367.71    103.25 o 
 -10   4  10     1422.12     1540.79     81.00 o 
  -9   4  10     4454.98     4202.23    135.30 o 
  -8   4  10     1034.45     1029.86     64.98 o 
  -7   4  10     1324.14     1318.19     50.25 o 
  -6   4  10     6704.64     6554.14    135.30 o 
  -5   4  10     1861.57     1917.24     52.83 o 
  -4   4  10      164.85      178.05     13.95 o 
  -3   4  10     6141.69     5792.19    104.15 o 
  -2   4  10    10871.57    11054.06    220.44 o 
  -1   4  10     7901.08     8106.40    165.12 o 
   0   4  10     4414.20     4400.70    115.27 o 
   1   4  10    20462.90    20671.02    268.29 o 
   2   4  10     1098.02      964.30     17.08 o 
   3   4  10      907.91      800.38     21.78 o 
   4   4  10      455.93      387.92     20.74 o 
   5   4  10     6375.91     6201.43    113.17 o 
   6   4  10     9531.43     9310.52    164.62 o 
   7   4  10       44.33       56.73     18.76 o 
   8   4  10     3217.26     3272.06    103.25 o 
   9   4  10     1602.68     1534.56     70.32 o 
  10   4  10      857.47      723.66     57.86 o 
  11   4  10       89.18       86.34     39.17 o 
  12   4  10     1757.54     1757.98     93.46 o 
  -9   5  10     1831.64     1719.70     81.89 o 
  -8   5  10     3942.86     3773.20    121.95 o 
  -7   5  10      707.03      686.28     54.30 o 
  -6   5  10      617.48      603.38     73.88 o 
  -5   5  10     3780.46     3748.86     80.20 o 
  -4   5  10     4581.11     4656.06    120.19 o 
  -3   5  10      641.70      683.52     31.67 o 
  -2   5  10     1651.93     1621.70     43.66 o 
  -1   5  10    15118.99    15147.11    168.84 o 
   0   5  10     4656.51     4314.47    214.52 o 
   1   5  10     1770.13     1868.61     37.51 o 
   2   5  10     2279.25     2079.86     38.18 o 
   3   5  10    18695.56    18452.21    239.71 o 
   4   5  10    11545.04    11958.19    158.34 o 
   5   5  10      360.45      328.73     34.71 o 
   6   5  10    11849.03    12195.79    212.66 o 
   7   5  10     9208.28     9500.48    173.62 o 
   8   5  10      226.43      162.89     32.04 o 
   9   5  10      579.67      523.39     48.07 o 
  10   5  10     1698.94     1709.02     82.78 o 
  11   5  10     1569.97     1413.50     81.89 o 
  12   5  10       75.21       52.52     44.51 o 
  -9   6  10      100.34      145.98     37.38 o 
  -8   6  10      708.85      696.96     56.97 o 
  -7   6  10     3919.88     3678.85    116.61 o 
  -6   6  10     2433.03     2604.14     67.13 o 
  -5   6  10      228.88      238.05     24.08 o 
  -4   6  10     6281.38     6371.54    116.39 o 
  -3   6  10     3957.69     4015.35     65.72 o 
  -2   6  10      699.69      619.74     30.29 o 
  -1   6  10      865.03      773.88     31.86 o 
   0   6  10     8970.86     9254.52    473.10 o 
   1   6  10     4405.06     4528.18     73.38 o 
   2   6  10       15.18       15.75      9.33 o 
   3   6  10    16149.88    16011.51    211.95 o 
   4   6  10    13024.38    13094.89    175.97 o 
   5   6  10     3146.99     3040.31     51.09 o 
   6   6  10      654.44      652.30     22.03 o 
   7   6  10     8188.99     8247.48    117.55 o 
   8   6  10     5013.72     5001.56    145.09 o 
   9   6  10      655.47      590.15     52.52 o 
  10   6  10      423.86      477.99     51.63 o 
  11   6  10     2520.26     2639.19    109.48 o 
  -9   7  10     1335.51     1168.72     69.43 o 
  -8   7  10      655.51      498.46     48.07 o 
  -7   7  10      696.43      810.00     56.97 o 
  -6   7  10     9204.88     8456.98    210.96 o 
  -5   7  10     5675.71     5568.24    281.72 o 
  -4   7  10     1914.52     2091.78     67.65 o 
  -3   7  10     5161.35     5083.17     85.66 o 
  -2   7  10     3470.54     3510.66     59.13 o 
  -1   7  10      269.18      261.83     27.15 o 
   0   7  10     2953.63     2595.60     59.40 o 
   1   7  10    23169.52    22847.99    350.85 o 
   2   7  10     6035.28     5688.83     88.87 o 
   3   7  10     2380.21     2562.70     48.41 o 
   4   7  10     5752.79     5712.85     87.67 o 
   5   7  10     4794.34     4787.98     75.95 o 
   6   7  10    11012.32    10773.70    151.41 o 
   7   7  10       50.69       77.08     15.61 o 
   8   7  10     3875.25     3969.99    107.26 o 
   9   7  10     5515.16     5765.48    103.93 o 
  10   7  10      667.60      591.04     57.86 o 
  11   7  10      247.40      150.43     45.40 o 
  -9   8  10     1029.27     1134.90     69.43 o 
  -8   8  10     3472.27     3264.94    111.26 o 
  -7   8  10     1356.50     1504.29     72.99 o 
  -6   8  10     1213.34     1157.15     63.20 o 
  -5   8  10     9805.62     9461.03    229.65 o 
  -4   8  10     1913.36     1975.58     67.65 o 
  -3   8  10      470.91      446.39     43.17 o 
  -2   8  10      270.99      252.44     14.94 o 
  -1   8  10     5927.88     6120.83    120.17 o 
   0   8  10     1075.66     1006.99     38.45 o 
   1   8  10     1062.75      888.20     25.95 o 
   2   8  10    13807.49    13739.42    191.56 o 
   3   8  10     2925.63     3137.29     58.41 o 
   4   8  10       56.78       48.87     12.96 o 
   5   8  10     1272.04     1336.06     46.58 o 
   6   8  10     2674.45     2709.01     53.57 o 
   7   8  10     4213.04     4253.13     73.99 o 
   8   8  10       15.63       35.14     37.38 o 
   9   8  10     3457.25     3496.81    114.82 o 
  10   8  10     2622.89     2613.16     61.24 o 
  11   8  10      318.13      292.85     53.41 o 
  -9   9  10      141.58      129.96     38.27 o 
  -8   9  10     2757.19     2661.44     98.80 o 
  -7   9  10     5492.18     4928.57    143.31 o 
  -6   9  10      721.32      569.67     47.18 o 
  -5   9  10     3608.98     3405.58    108.59 o 
  -4   9  10     5307.80     5352.97    110.73 o 
  -3   9  10      466.16      506.01     26.12 o 
  -2   9  10       52.86       58.11     23.14 o 
  -1   9  10     9331.53     9653.73    135.43 o 
   0   9  10    14842.14    14755.13    239.79 o 
   1   9  10     2523.14     2568.09     54.75 o 
   2   9  10     2888.60     2846.56     73.86 o 
   3   9  10    10395.12    10593.80    154.90 o 
   4   9  10     3982.45     3959.96     71.35 o 
   5   9  10     2650.15     2654.24     54.68 o 
   6   9  10      585.74      574.08     32.53 o 
   7   9  10     9454.29     9637.84    166.91 o 
   8   9  10    11430.56    11506.77    195.60 o 
   9   9  10       64.73      104.39     20.35 o 
  10   9  10     2713.09     2696.60     67.50 o 
  -8  10  10       90.86       73.88     33.82 o 
  -7  10  10     2551.65     2408.65     92.57 o 
  -6  10  10     2405.38     2138.06     86.34 o 
  -5  10  10      681.02      671.65     37.83 o 
  -4  10  10      776.29      732.26     37.45 o 
  -3  10  10      622.32      555.22     33.71 o 
  -2  10  10     4131.50     4242.56     90.74 o 
  -1  10  10      656.57      658.67     35.92 o 
   0  10  10      874.77      825.01     31.04 o 
   1  10  10     2624.75     2841.30     59.97 o 
   2  10  10      801.39      840.49     45.30 o 
   3  10  10     1530.36     1600.32     43.19 o 
   4  10  10     3042.62     3054.76     62.68 o 
   5  10  10     5559.11     5512.90    111.10 o 
   6  10  10     1728.39     1713.20     46.07 o 
   7  10  10     1218.09     1120.14     43.97 o 
   8  10  10     6399.85     6477.19    139.30 o 
   9  10  10     2563.93     2477.29     66.72 o 
  10  10  10       87.71       85.03     22.77 o 
  -8  11  10      617.15      501.13     48.96 o 
  -7  11  10      124.24       99.69     34.71 o 
  -6  11  10      345.41      342.75     89.46 o 
  -5  11  10     5954.55     5787.53    159.33 o 
  -4  11  10     5127.80     5210.73    145.98 o 
  -3  11  10      627.51      635.54     51.63 o 
  -2  11  10     5673.03     5823.44    116.08 o 
  -1  11  10     5152.26     5475.64    110.89 o 
   0  11  10       20.03       10.36     17.93 o 
   1  11  10     2856.65     2836.28    105.92 o 
   2  11  10     6525.39     6443.33    166.45 o 
   3  11  10      973.65     1092.67     51.22 o 
   4  11  10      464.79      468.29     37.64 o 
   5  11  10     5122.53     5098.01    116.15 o 
   6  11  10     4131.07     3989.03     79.09 o 
   7  11  10      907.14      928.36     46.73 o 
   8  11  10      480.91      421.60     32.69 o 
   9  11  10     2666.46     2605.90     72.07 o 
  -7  12  10     1726.61     1561.26     76.55 o 
  -6  12  10      530.35      539.41     49.85 o 
  -5  12  10     3164.88     3078.91    105.03 o 
  -4  12  10     8137.25     7662.11    196.72 o 
  -3  12  10     2003.80     1913.75     79.22 o 
  -2  12  10     1590.64     1559.48     70.32 o 
  -1  12  10     2370.11     2504.41    195.83 o 
   0  12  10     2865.44     2965.53     87.68 o 
   1  12  10      422.00      379.74     31.28 o 
   2  12  10     2698.73     2485.20    113.04 o 
   3  12  10     7787.13     7358.58    211.85 o 
   4  12  10     3193.94     3167.92    119.28 o 
   5  12  10      113.23      171.79     38.27 o 
   6  12  10     1915.77     2042.81     90.79 o 
   7  12  10     3599.33     3799.01    126.40 o 
   8  12  10     2919.84     2806.53    104.14 o 
   9  12  10        7.44       38.27     30.26 o 
  -7  13  10     1182.51     1254.17     71.21 o 
  -6  13  10     3087.86     3021.05    105.92 o 
  -5  13  10      170.98      194.94     38.27 o 
  -4  13  10     1626.67     1621.79     75.66 o 
  -3  13  10     4140.82     3942.32    122.84 o 
  -2  13  10     1082.34     1185.63     65.87 o 
  -1  13  10        8.04       23.14     27.59 o 
   0  13  10      754.79      794.50     43.75 o 
   1  13  10     3410.47     3604.30    157.55 o 
   2  13  10     1072.90     1108.19     84.56 o 
   3  13  10      649.17      599.05     64.98 o 
   4  13  10     5137.63     4915.22    162.89 o 
   5  13  10     1132.88     1036.09     74.77 o 
   6  13  10       48.52       46.29     35.60 o 
   7  13  10      391.89      332.01     48.96 o 
   8  13  10     3031.15     3105.61    117.50 o 
  -6  14  10     2567.51     2457.61     96.13 o 
  -5  14  10     3574.91     3398.46    114.82 o 
  -4  14  10      152.11      171.79     38.27 o 
  -3  14  10     1677.18     1798.03     80.11 o 
  -2  14  10     2851.16     2776.27     99.69 o 
  -1  14  10      420.72      460.19     45.40 o 
   0  14  10        4.43        9.79     29.37 o 
   1  14  10     3624.55     3788.56     93.64 o 
   2  14  10     3302.36     3444.13     88.94 o 
   3  14  10      315.02      294.63     55.19 o 
   4  14  10     2406.06     2456.72    114.82 o 
   5  14  10     4488.54     4517.33    159.33 o 
   6  14  10     1008.40      905.25     76.55 o 
   7  14  10      250.07      216.30     47.18 o 
  -5  15  10     1753.11     1700.12     81.00 o 
  -4  15  10     3676.14     3627.22    120.17 o 
  -3  15  10      449.82      542.97     51.63 o 
  -2  15  10      355.32      280.39     41.84 o 
  -1  15  10     1209.85     1227.47     70.32 o 
   0  15  10     3494.06     3615.65    119.28 o 
   1  15  10      436.48      421.02     46.29 o 
   2  15  10     2338.71     2435.37     95.69 o 
   3  15  10     2497.32     2563.53    123.73 o 
   4  15  10      278.72      224.31     55.19 o 
   5  15  10      944.30      770.84     75.66 o 
   6  15  10     1303.11     1126.00     89.01 o 
  -3  16  10     2678.44     2612.49    101.47 o 
  -2  16  10      467.38      399.66     48.07 o 
  -1  16  10       86.36       77.44     35.60 o 
   0  16  10     1842.80     1904.85     86.34 o 
   1  16  10     2020.98     2449.60     97.91 o 
   2  16  10        2.06      -26.70     32.93 o 
   3  16  10     1428.55     1523.88    105.03 o 
   4  16  10     1517.09     1711.69    108.59 o 
   5  16  10      289.96      277.72     59.64 o 
  -1  17  10      330.45      280.39     45.40 o 
   0  17  10      341.65      323.11     48.07 o 
   1  17  10     1586.57     1634.25     84.56 o 
   2  17  10     1306.96     1354.76     79.22 o 
   3  17  10       32.74       36.49     38.27 o 
  -2 -11  11     2873.87     3094.04    120.17 o 
  -1 -11  11      449.98      350.71     49.85 o 
   0 -11  11      834.67      753.93     61.42 o 
   1 -11  11     1858.97     1881.70     83.67 o 
   2 -11  11     1543.54     1387.69     71.21 o 
   3 -11  11        4.94       17.80     30.26 o 
   4 -11  11     1429.31     1392.14     69.43 o 
   5 -11  11     1244.77     1379.23     58.90 o 
  -3 -10  11      185.06      204.38     21.50 o 
  -2 -10  11     2768.80     2852.82    109.48 o 
  -1 -10  11     2305.84     2089.99     89.01 o 
   0 -10  11      165.44      193.15     37.38 o 
   1 -10  11      498.99      448.62     45.40 o 
   2 -10  11     1085.30      965.77     57.86 o 
   3 -10  11     2360.85     2199.47     82.78 o 
   4 -10  11       20.90       10.68     28.48 o 
   5 -10  11     1780.42     1756.74    129.96 o 
   6 -10  11      966.93      907.76     47.97 o 
  -4  -9  11     4249.53     4538.47     94.74 o 
  -3  -9  11     2108.69     2127.19     55.00 o 
  -2  -9  11      287.27      285.73     45.40 o 
  -1  -9  11     5722.77     6064.35    172.68 o 
   0  -9  11     3503.18     3538.21    115.71 o 
   1  -9  11      675.30      645.33     48.96 o 
   2  -9  11       57.94       91.68     28.48 o 
   3  -9  11     3771.59     3557.79    108.59 o 
   4  -9  11     4684.03     4584.98    128.18 o 
   5  -9  11       18.61       36.76     23.44 o 
   6  -9  11     1278.35     1227.62     89.46 o 
   7  -9  11      836.33      846.57     51.18 o 
  -5  -8  11      626.84      568.78     44.51 o 
  -4  -8  11     1217.34     1138.41     44.02 o 
  -3  -8  11     6583.60     6701.32    121.17 o 
  -2  -8  11     1168.09     1170.48     34.35 o 
  -1  -8  11      153.38       96.13     31.15 o 
   0  -8  11     1240.77     1286.22     64.09 o 
   1  -8  11     1560.99     1522.99     65.87 o 
   2  -8  11     1707.26     1571.94     65.87 o 
   3  -8  11       21.35       32.93     24.92 o 
   4  -8  11     2764.75     2709.51     84.56 o 
   5  -8  11     1402.33     1418.70     50.15 o 
   6  -8  11       41.53       71.52     21.79 o 
   7  -8  11      423.59      363.46     29.76 o 
   8  -8  11      654.35      656.01     37.88 o 
  -6  -7  11     1865.94     1858.56     77.44 o 
  -5  -7  11     1529.63     1663.74     55.19 o 
  -4  -7  11       36.06       12.74     20.25 o 
  -3  -7  11     1252.70     1250.27     41.14 o 
  -2  -7  11     4609.04     4832.52     88.97 o 
  -1  -7  11     3187.06     3175.04    105.03 o 
   0  -7  11        3.16      -21.36     24.03 o 
   1  -7  11     1192.76     1162.49     56.08 o 
   2  -7  11     4258.71     4112.33    114.82 o 
   3  -7  11     4058.10     3804.35    105.92 o 
   4  -7  11      126.33       62.31     22.25 o 
   5  -7  11     3548.04     3425.84    138.86 o 
   6  -7  11     1338.21     1253.96     43.79 o 
   7  -7  11       51.46       61.13     19.19 o 
   8  -7  11      181.26      210.52     24.43 o 
   9  -7  11     1359.39     1482.96     51.97 o 
  -7  -6  11      715.44      852.73     61.42 o 
  -6  -6  11       13.25      -36.49     29.37 o 
  -5  -6  11     1027.67      998.42     43.84 o 
  -4  -6  11     3855.17     4026.42     85.24 o 
  -3  -6  11     1518.72     1506.93     44.67 o 
  -2  -6  11     1003.79      938.50     32.11 o 
  -1  -6  11    11732.18    11505.63    276.83 o 
   0  -6  11     7156.45     6877.03    176.24 o 
   1  -6  11       63.70      115.71     25.81 o 
   2  -6  11     2639.56     2614.27     80.11 o 
   3  -6  11    11654.48    10786.42    248.34 o 
   4  -6  11     5315.61     4909.88    122.84 o 
   5  -6  11      111.85       87.00     17.86 o 
   6  -6  11     3963.81     4001.55     84.64 o 
   7  -6  11     1918.99     2159.75     92.13 o 
   8  -6  11      839.83      971.07     38.76 o 
   9  -6  11      358.72      407.87     29.54 o 
  10  -6  11     1916.80     2210.42     64.55 o 
  -7  -5  11     1608.85     1653.83     78.33 o 
  -6  -5  11      887.91      855.40     57.86 o 
  -5  -5  11      460.80      454.99     31.22 o 
  -4  -5  11     2439.88     2513.33     76.99 o 
  -3  -5  11     3074.85     3170.55     68.38 o 
  -2  -5  11      814.73      813.41     30.93 o 
  -1  -5  11     1145.55     1068.14     53.41 o 
   0  -5  11     6042.53     5824.02    151.32 o 
   1  -5  11     6116.91     5978.01    151.32 o 
   2  -5  11      655.21      603.50     36.49 o 
   3  -5  11      704.70      695.18     36.49 o 
   4  -5  11     5934.99     5762.60    137.08 o 
   5  -5  11     2108.40     1990.98     49.57 o 
   6  -5  11       13.78       31.74     13.35 o 
   7  -5  11     3196.58     3103.98     68.87 o 
   8  -5  11     2119.69     2164.02     56.11 o 
   9  -5  11      200.46      252.40     24.76 o 
  10  -5  11      316.70      354.73     30.69 o 
  -8  -4  11      609.45      587.48     54.30 o 
  -7  -4  11     1024.88     1029.86     65.87 o 
  -6  -4  11     2146.21     2288.49     86.34 o 
  -5  -4  11     1026.46      997.05     42.84 o 
  -4  -4  11       57.47       43.36     19.03 o 
  -3  -4  11     1315.60     1234.27     39.99 o 
  -2  -4  11     8709.05     8645.91    144.07 o 
  -1  -4  11     4652.92     4386.49    123.73 o 
   0  -4  11     4289.27     4033.11    112.15 o 
   1  -4  11     9706.01     9627.49    223.42 o 
   2  -4  11     4423.91     4081.18    105.03 o 
   3  -4  11      656.01      704.08     32.04 o 
   4  -4  11      485.18      452.18     24.92 o 
   5  -4  11     6338.14     6239.40    113.40 o 
   6  -4  11     2400.28     2332.21     51.42 o 
   7  -4  11        7.39        0.59     12.95 o 
   8  -4  11     1760.43     1806.40     49.13 o 
   9  -4  11     1130.48     1234.31     43.39 o 
  10  -4  11      685.79      734.29     39.73 o 
  11  -4  11       24.46       12.60     24.84 o 
  -8  -3  11     3176.70     3341.49    117.50 o 
  -7  -3  11      147.53      136.19     35.60 o 
  -6  -3  11     1176.85     1094.84     61.42 o 
  -5  -3  11     3183.37     3275.32     75.78 o 
  -4  -3  11     4312.40     4218.02     85.79 o 
  -3  -3  11      355.26      274.02     22.45 o 
  -2  -3  11     2490.00     2498.80     72.54 o 
  -1  -3  11    20731.08    20785.39    315.35 o 
   0  -3  11     7167.62     6993.63    171.79 o 
   1  -3  11     1364.83     1473.14     52.52 o 
   2  -3  11     1962.70     1992.97     58.75 o 
   3  -3  11     5104.97     5025.44     92.13 o 
   4  -3  11     6258.06     6458.67    143.31 o 
   5  -3  11      251.83      316.88     44.51 o 
   6  -3  11     6896.89     7134.27    208.29 o 
   7  -3  11     3366.26     3438.45     70.95 o 
   8  -3  11       42.81       19.09     32.49 o 
   9  -3  11     1281.45     1353.63     45.83 o 
  10  -3  11     2181.23     2341.06     65.21 o 
  11  -3  11      808.46      836.71     54.30 o 
  -9  -2  11        7.08       32.93     40.06 o 
  -8  -2  11     1678.08     1769.55     86.34 o 
  -7  -2  11     1314.16     1439.32     72.99 o 
  -6  -2  11       33.30       17.80     28.48 o 
  -5  -2  11      539.83      486.60     31.41 o 
  -4  -2  11      450.46      466.27     27.35 o 
  -3  -2  11      843.42      822.89     33.83 o 
  -2  -2  11      414.07      424.04     22.66 o 
  -1  -2  11     2968.03     2717.06     53.02 o 
   0  -2  11    15180.01    15563.66    348.04 o 
   1  -2  11     2496.89     2694.38     75.66 o 
   2  -2  11      428.73      419.90     15.03 o 
   3  -2  11     4343.40     4266.76    108.15 o 
   5  -2  11     9986.42    10130.40    268.81 o 
   6  -2  11     1284.67     1212.34     68.54 o 
   7  -2  11     6520.86     6484.14    118.00 o 
   8  -2  11     2034.13     2099.55     53.32 o 
   9  -2  11      145.77      176.97     23.45 o 
  10  -2  11       67.27       40.18     22.77 o 
  11  -2  11     1292.53     1417.95     68.54 o 
  -9  -1  11     1688.69     1612.00     87.23 o 
  -8  -1  11      120.65      111.26     40.06 o 
  -7  -1  11     1080.59     1170.50     67.65 o 
  -6  -1  11     2610.53     2607.15     92.57 o 
  -5  -1  11     4482.43     4315.31     90.04 o 
  -4  -1  11       46.97       49.94     17.96 o 
  -3  -1  11     8883.04     8854.33    149.89 o 
  -2  -1  11    12046.70    11890.55    249.23 o 
  -1  -1  11      906.22      923.60     28.44 o 
   0  -1  11     5228.65     4804.84    121.06 o 
   1  -1  11     6366.07     6356.31    149.54 o 
   2  -1  11     3073.38     3047.06     45.49 o 
   3  -1  11      693.89      649.14     17.80 o 
   4  -1  11     2656.44     2958.74    100.58 o 
   5  -1  11    18238.00    18218.88    444.17 o 
   6  -1  11     5141.83     5122.46     98.99 o 
   7  -1  11      890.11      939.45     32.98 o 
   8  -1  11     2346.91     2464.69     59.73 o 
   9  -1  11     2380.86     2440.42     66.76 o 
  10  -1  11      432.65      463.75     42.73 o 
  11  -1  11      254.03      238.55     39.17 o 
  -9   0  11     1609.76     1633.36     87.23 o 
  -8   0  11     2836.06     2730.87    105.03 o 
  -7   0  11      290.69      242.11     40.06 o 
  -6   0  11     1680.82     1497.17     70.32 o 
  -5   0  11     3352.61     3286.30    102.36 o 
  -4   0  11     1561.39     1539.72     46.86 o 
  -3   0  11      767.42      747.84     81.45 o 
  -2   0  11     5502.90     5369.98     96.08 o 
  -1   0  11     3658.12     3565.29    124.62 o 
   0   0  11     6655.14     6858.34    163.78 o 
   1   0  11     2992.08     2813.27     53.49 o 
   2   0  11    28032.09    29176.53    375.05 o 
   3   0  11    14157.97    14344.43    217.15 o 
   4   0  11     1034.59     1066.48     37.74 o 
   5   0  11     1914.52     1894.13     39.03 o 
   6   0  11     4684.07     4601.38     66.99 o 
   7   0  11      551.93      548.04     26.66 o 
   8   0  11       53.57       39.13     17.45 o 
   9   0  11     1728.51     1786.36     53.86 o 
  10   0  11     2742.39     2794.96     94.35 o 
  11   0  11      378.16      374.74     43.62 o 
  -9   1  11       96.05       99.69     40.06 o 
  -8   1  11     2235.69     2205.71     94.35 o 
  -7   1  11     4041.66     4280.56    130.85 o 
  -6   1  11     1057.35     1033.42     62.31 o 
  -5   1  11     4689.20     4478.17    127.29 o 
  -4   1  11     3154.27     3446.18    100.14 o 
  -3   1  11     2242.58     2175.97     88.57 o 
  -2   1  11       34.84       64.47     13.68 o 
  -1   1  11     5975.31     5697.55     82.73 o 
   0   1  11    19066.70    19315.38    607.06 o 
   1   1  11     9498.48     9878.54    157.67 o 
   2   1  11    10442.14    10834.72    143.20 o 
   3   1  11    14065.04    14273.07    217.15 o 
   4   1  11     8566.91     8559.09    112.98 o 
   5   1  11     2223.55     2303.09     39.78 o 
   6   1  11     2617.20     2486.63     89.90 o 
   7   1  11    11554.97    11791.25    467.76 o 
   8   1  11     6897.49     7269.10    172.24 o 
   9   1  11      146.27      166.56     24.79 o 
  10   1  11     2057.62     2209.27     82.78 o 
  11   1  11     2172.95     2211.94     89.01 o 
  12   1  11      605.97      654.23     58.75 o 
  -9   2  11     1202.42     1037.87     72.10 o 
  -8   2  11      271.41      239.01     54.74 o 
  -7   2  11     3513.83     3554.98     83.70 o 
  -6   2  11     6797.87     6804.04    180.69 o 
  -5   2  11       22.24       -4.45     24.92 o 
  -4   2  11     3004.20     2847.48     90.79 o 
  -3   2  11      710.20      768.20     45.40 o 
  -2   2  11     5170.75     4759.78     87.76 o 
  -1   2  11      249.48      216.33     16.67 o 
   0   2  11     3497.94     3384.48     62.57 o 
   1   2  11    21807.51    22395.58    279.39 o 
   2   2  11     1550.63     1505.99     27.89 o 
   3   2  11      258.48      291.40     11.27 o 
   4   2  11      410.17      433.76     12.60 o 
   5   2  11    12278.25    12410.99    162.77 o 
   6   2  11     7816.48     7782.34    260.36 o 
   7   2  11      651.62      666.04     30.56 o 
   8   2  11     9828.86     9312.38    222.53 o 
   9   2  11     3328.43     3197.29    101.47 o 
  10   2  11       51.77      101.47     32.93 o 
  11   2  11     1048.72      967.56     64.09 o 
  12   2  11     1402.54     1296.01     76.55 o 
  -9   3  11     4052.30     3736.70    129.07 o 
  -8   3  11     4345.48     4419.07    106.37 o 
  -7   3  11        2.09       15.38     21.54 o 
  -6   3  11     5047.07     5051.40    145.98 o 
  -5   3  11     1930.36     1915.53     77.44 o 
  -4   3  11       40.24       68.54     24.92 o 
  -3   3  11       25.34       18.97     12.31 o 
  -2   3  11     5012.59     5054.19     76.05 o 
  -1   3  11     2139.50     2115.71     39.23 o 
   0   3  11      142.99      177.30     20.03 o 
   1   3  11    11937.27    11882.00    229.14 o 
   2   3  11    21131.07    22043.73    285.65 o 
   3   3  11       90.28      109.36      9.48 o 
   4   3  11      201.62      183.88     11.36 o 
   5   3  11     9239.73     9494.86    161.45 o 
   6   3  11    19124.63    18815.68    829.59 o 
   7   3  11     1853.04     1785.20     47.00 o 
   8   3  11     1974.48     1753.53     68.54 o 
   9   3  11     3615.48     3495.48    110.37 o 
  10   3  11     1342.73     1275.53     65.87 o 
  11   3  11      213.46      277.72     45.40 o 
  12   3  11      281.68      267.92     47.18 o 
  -9   4  11     1454.17     1519.43     81.89 o 
  -8   4  11     3571.00     3577.37    121.06 o 
  -7   4  11     2118.10     2174.47     64.12 o 
  -6   4  11       51.39       63.81     45.40 o 
  -5   4  11     1669.27     1541.08     49.05 o 
  -4   4  11     2967.46     3056.66     97.91 o 
  -3   4  11     5146.71     4953.49    133.52 o 
  -2   4  11       47.47       86.89     15.41 o 
  -1   4  11    12233.62    11799.89    190.08 o 
   0   4  11    11000.49    10861.02    224.75 o 
   1   4  11     7407.75     7968.72    110.80 o 
   2   4  11     5934.63     5482.11     76.34 o 
   3   4  11    12277.38    12347.48    207.58 o 
   4   4  11     8469.43     8435.56    147.00 o 
   5   4  11     1583.17     1606.55     55.19 o 
   6   4  11     4908.64     4898.96    125.06 o 
   7   4  11    13872.49    14295.48    337.80 o 
   8   4  11     1801.31     1801.59     71.21 o 
   9   4  11      111.29       87.23     29.37 o 
  10   4  11     1554.76     1527.44     76.55 o 
  11   4  11     1695.28     1710.80     84.56 o 
  12   4  11      336.00      293.74     50.74 o 
  -9   5  11      197.30      226.98     41.84 o 
  -8   5  11       34.97       26.70     32.04 o 
  -7   5  11     1879.25     1895.15     59.99 o 
  -6   5  11     5304.91     5397.78    108.54 o 
  -5   5  11      244.95      195.34     44.95 o 
  -4   5  11      567.99      586.69     26.70 o 
  -3   5  11     7817.95     8248.51    165.56 o 
  -2   5  11     4089.37     4117.81     81.16 o 
  -1   5  11       12.45       12.21     13.17 o 
   0   5  11     4939.24     5001.59    140.64 o 
   1   5  11     4716.70     4640.60     72.29 o 
   2   5  11     2326.27     2523.41     56.84 o 
   3   5  11     3422.95     3413.60     60.84 o 
   4   5  11    10498.21    10826.21    187.16 o 
   5   5  11    10585.95    10807.65    188.32 o 
   6   5  11     1349.11     1377.12     42.70 o 
   7   5  11     2884.33     2887.13     69.96 o 
   8   5  11     5204.28     5120.83    143.31 o 
   9   5  11     1439.54     1413.50     67.65 o 
  10   5  11      147.19      149.54     37.38 o 
  11   5  11     1114.23     1098.40     73.88 o 
  -9   6  11     1586.21     1287.11     74.77 o 
  -8   6  11      388.26      406.78     46.29 o 
  -7   6  11      165.01      188.70     35.60 o 
  -6   6  11     9406.83     9255.49    276.38 o 
  -5   6  11     8137.13     7992.34    207.40 o 
  -4   6  11       46.94       87.21     18.37 o 
  -3   6  11     8674.24     8914.79    124.68 o 
  -2   6  11     6361.89     6544.63    116.99 o 
  -1   6  11      130.29      112.06     12.41 o 
   0   6  11      186.41      179.00     18.18 o 
   1   6  11     7657.45     7617.00    111.93 o 
   2   6  11    12966.39    12616.20    171.69 o 
   3   6  11      857.99      919.81     24.70 o 
   4   6  11     5335.13     5448.39     84.76 o 
   5   6  11     4680.93     4742.50     71.09 o 
   6   6  11     8906.27     8644.25    160.05 o 
   7   6  11      270.88      226.20     25.44 o 
   8   6  11     2207.32     2100.67     83.67 o 
   9   6  11     6063.96     5638.88    162.89 o 
  10   6  11     4471.08     4434.55    144.20 o 
  11   6  11      128.26      107.70     42.73 o 
  -9   7  11     1783.69     1785.57     85.45 o 
  -8   7  11     2240.42     2073.08     88.12 o 
  -7   7  11     4596.37     4294.81    131.74 o 
  -6   7  11        9.78       10.68     27.59 o 
  -5   7  11     5922.86     5686.69    278.16 o 
  -4   7  11     5467.12     5546.07    107.49 o 
  -3   7  11       57.22       61.71     13.62 o 
  -2   7  11      254.36      266.24     22.66 o 
  -1   7  11      777.40      797.23     34.42 o 
   0   7  11     7892.47     7420.96    193.16 o 
   1   7  11      562.24      626.31     25.80 o 
   2   7  11     6517.67     6287.19     96.32 o 
   3   7  11    14506.40    14295.21    193.74 o 
   4   7  11     1568.86     1621.00     35.56 o 
   5   7  11      137.99      135.92     13.26 o 
   6   7  11     4691.85     4877.86     82.25 o 
   7   7  11    11712.40    12069.01    167.39 o 
   8   7  11     1540.11     1523.88     71.21 o 
   9   7  11      433.78      425.48     48.07 o 
  10   7  11     3542.59     3606.75    127.29 o 
  11   7  11     1436.96     1463.35     84.56 o 
  -9   8  11       93.17      102.36     38.27 o 
  -8   8  11     1393.41     1408.16     74.77 o 
  -7   8  11     4123.84     4016.20    126.40 o 
  -6   8  11     2844.25     2606.26     94.35 o 
  -5   8  11      384.69      387.06     30.36 o 
  -4   8  11     3158.78     3199.19     74.88 o 
  -3   8  11     1996.30     2122.64     57.91 o 
  -2   8  11      849.91      815.08     28.51 o 
  -1   8  11      335.74      292.67     28.04 o 
   0   8  11     4362.18     4414.08    135.30 o 
   1   8  11     5180.56     4993.07    156.40 o 
   2   8  11       61.39      118.97     15.45 o 
   3   8  11     7019.59     6300.04     97.84 o 
   4   8  11     9089.44     9063.42    131.79 o 
   5   8  11      527.30      556.84     24.53 o 
   6   8  11        5.50        7.76     12.13 o 
   7   8  11     2515.15     2524.35     57.53 o 
   8   8  11     9622.42     9385.93    320.89 o 
   9   8  11     1419.83     1476.92     68.54 o 
  10   8  11     1855.29     1938.67     95.24 o 
  11   8  11     2057.55     2176.33    103.25 o 
  -8   9  11      205.93      178.02     39.17 o 
  -7   9  11      987.71      972.01     64.09 o 
  -6   9  11     3270.16     3190.17    108.59 o 
  -5   9  11     2627.67     2519.92     91.68 o 
  -4   9  11      359.27      380.36     40.06 o 
  -3   9  11     4414.32     4361.29     92.11 o 
  -2   9  11     2235.56     2359.71     61.34 o 
  -1   9  11      735.82      754.06     53.53 o 
   0   9  11      744.81      710.01     51.63 o 
   1   9  11     8306.19     8083.12    125.03 o 
   2   9  11     9223.72     9020.32    141.64 o 
   3   9  11       11.48       -4.27     13.35 o 
   4   9  11     2971.02     3025.30     59.17 o 
   5   9  11     4466.45     4594.82     80.37 o 
   6   9  11     2989.29     3211.18     62.31 o 
   7   9  11      181.42      176.91     20.25 o 
   8   9  11     4999.11     4924.04     97.01 o 
   9   9  11     7191.91     7115.08    129.75 o 
  10   9  11      126.18      147.15     19.90 o 
  -8  10  11     3336.75     2989.01    108.59 o 
  -7  10  11     1054.96     1067.25     65.87 o 
  -6  10  11      219.37      198.50     37.38 o 
  -5  10  11     4685.58     4450.58    131.74 o 
  -4  10  11     7674.22     7684.87    148.20 o 
  -3  10  11      575.00      522.61     33.55 o 
  -2  10  11     1630.53     1641.31     68.09 o 
  -1  10  11     5110.90     5247.42    105.95 o 
   0  10  11     4501.86     4417.11     90.97 o 
   1  10  11      189.39      188.58     30.26 o 
   2  10  11     4935.66     4785.39     85.03 o 
   3  10  11      831.17      850.91     32.96 o 
   4  10  11       19.21       37.00     15.64 o 
   5  10  11      430.30      404.86     28.78 o 
   6  10  11     6082.43     6299.52    104.71 o 
   7  10  11     3796.17     3936.89     85.42 o 
   8  10  11      140.09      119.12     21.24 o 
   9  10  11     2452.28     2368.48     62.79 o 
  10  10  11     2505.88     2575.33    110.37 o 
  -8  11  11     3027.91     2648.98    102.36 o 
  -7  11  11     1591.52     1518.54     76.55 o 
  -6  11  11      192.04      154.88     36.49 o 
  -5  11  11     1165.45     1184.74     66.76 o 
  -4  11  11     7282.73     7337.22    190.48 o 
  -3  11  11     2096.83     2225.52    239.44 o 
  -2  11  11      122.97      114.12     34.71 o 
  -1  11  11     1461.56     1472.15     70.32 o 
   0  11  11      766.36      914.14     44.02 o 
   1  11  11     2066.48     2010.22     70.76 o 
   2  11  11        5.43        9.72     23.26 o 
   3  11  11     2593.17     2467.76     75.14 o 
   4  11  11     3807.56     3858.36    126.37 o 
   5  11  11      690.01      798.12     35.18 o 
   6  11  11     2476.33     2422.29     79.67 o 
   7  11  11     3611.78     3575.55     83.46 o 
   8  11  11     2560.14     2538.67     87.68 o 
   9  11  11      271.29      263.60     28.32 o 
  -7  12  11     1640.30     1546.13     79.22 o 
  -6  12  11     2114.63     2154.97     89.90 o 
  -5  12  11     1865.75     1805.15     81.00 o 
  -4  12  11       18.11       57.86     31.15 o 
  -3  12  11     4803.71     4957.05    142.42 o 
  -2  12  11     4395.40     4694.73    126.84 o 
  -1  12  11       53.03       52.00     22.20 o 
   0  12  11      576.26      573.55     37.16 o 
   1  12  11     2486.65     2610.71    114.82 o 
   2  12  11     4752.41     4673.99    160.22 o 
   3  12  11      169.18      130.85     40.06 o 
   4  12  11     4535.55     4459.48    145.98 o 
   5  12  11     4590.58     4530.88    101.92 o 
   6  12  11      996.40      887.45     51.18 o 
   7  12  11      219.57      230.54     38.27 o 
   8  12  11     2431.53     2369.49     91.68 o 
   9  12  11     3997.63     4040.23    124.62 o 
  -6  13  11      592.54      495.79     50.74 o 
  -5  13  11     3981.05     3680.63    121.06 o 
  -4  13  11     2039.57     2008.99     84.56 o 
  -3  13  11      176.62      210.96     37.38 o 
  -2  13  11     6385.98     6320.71    170.90 o 
  -1  13  11     1274.97     1346.86     55.54 o 
   0  13  11       28.16       19.30     22.37 o 
   1  13  11       36.81       14.80     21.70 o 
   2  13  11     1955.15     2237.75    111.26 o 
   3  13  11     2868.87     2705.06    117.50 o 
   4  13  11      269.36      236.77     47.18 o 
   5  13  11     2332.01     2108.68     97.91 o 
   6  13  11     2089.84     2065.07     94.35 o 
   7  13  11      697.52      656.90     59.64 o 
   8  13  11       82.94       66.76     33.82 o 
  -5  14  11     1755.79     1636.03     79.22 o 
  -4  14  11     5347.43     4963.28    147.76 o 
  -3  14  11      998.94     1089.50     67.65 o 
  -2  14  11      102.89      100.58     34.71 o 
  -1  14  11     1663.09     1624.46     76.55 o 
   0  14  11     1192.43     1313.10     57.46 o 
   1  14  11     1176.45     1211.23     55.19 o 
   2  14  11      261.15      309.76     56.97 o 
   3  14  11     5504.35     5370.95    181.58 o 
   4  14  11     2726.75     2436.25    113.93 o 
   5  14  11      432.45      448.62     57.86 o 
   6  14  11     1246.45     1190.97     80.11 o 
   7  14  11     1495.20     1610.22     89.90 o 
  -4  15  11     1094.07      953.31     66.76 o 
  -3  15  11     3744.42     3604.97    121.06 o 
  -2  15  11     1392.52     1442.88     75.66 o 
  -1  15  11        3.99      -18.69     31.15 o 
   0  15  11     1386.46     1446.44     76.55 o 
   1  15  11     2443.37     2542.89     84.12 o 
   2  15  11     1116.05     1215.90     93.46 o 
   3  15  11      179.74       70.32     48.07 o 
   4  15  11     1791.03     1629.80    100.58 o 
   5  15  11      398.57      450.40     62.31 o 
   6  15  11        4.80      -11.57     38.27 o 
  -3  16  11      720.15      756.60     61.42 o 
  -2  16  11     2115.28     2274.24     95.24 o 
  -1  16  11     1067.87     1169.61     72.99 o 
   0  16  11       19.95       22.25     33.82 o 
   1  16  11      792.97      833.15     66.76 o 
   2  16  11     1366.75     1506.07    105.03 o 
   3  16  11      362.00      273.27     61.42 o 
   4  16  11      269.48      260.80     59.64 o 
   5  16  11     1169.90     1088.61     91.68 o 
  -1  17  11     3274.65     3245.36    117.50 o 
   0  17  11     2304.87     2335.66    100.58 o 
   1  17  11       48.80       22.25     38.27 o 
   2  17  11      310.27      335.57     48.96 o 
   0 -11  12     1080.68     1091.28     70.32 o 
   1 -11  12       93.23      101.47     37.38 o 
   2 -11  12     1174.34     1281.77     71.21 o 
   3 -11  12     1917.43     1855.89     79.22 o 
  -2 -10  12      195.60      221.64     47.18 o 
  -1 -10  12     1426.85     1567.49     81.00 o 
   0 -10  12     3046.94     3086.92    109.48 o 
   1 -10  12      409.02      420.13     47.18 o 
   2 -10  12        0.25      -32.04     27.59 o 
   3 -10  12     1005.66     1036.09     59.64 o 
   4 -10  12     2015.85     2040.14     80.11 o 
   5 -10  12      490.89      453.62     37.51 o 
  -4  -9  12      274.00      265.42     43.62 o 
  -3  -9  12     3425.35     3648.73     97.47 o 
  -2  -9  12     2523.98     2659.66    106.81 o 
  -1  -9  12       15.33       18.69     32.04 o 
   0  -9  12     1753.83     1725.93     77.44 o 
   1  -9  12     1644.49     1544.35     72.10 o 
   2  -9  12     2502.86     2352.57     86.34 o 
   3  -9  12     1095.21     1164.27     58.75 o 
   4  -9  12      682.66      789.53     49.85 o 
   5  -9  12     3417.46     3268.23     83.10 o 
   6  -9  12      948.32      995.25    131.29 o 
   7  -9  12      100.03       71.86     36.94 o 
  -5  -8  12      559.26      693.40     51.63 o 
  -4  -8  12     1381.41     1480.77     89.46 o 
  -3  -8  12       10.37       -3.36     17.06 o 
  -2  -8  12     2903.70     3079.80    111.26 o 
  -1  -8  12     4330.75     4009.08    128.18 o 
   0  -8  12      113.97       88.12     32.04 o 
   1  -8  12      187.49      147.76     32.93 o 
   2  -8  12     2792.43     2596.47     88.12 o 
   3  -8  12     3892.57     3812.36    110.37 o 
   4  -8  12      216.58      195.83     29.37 o 
   5  -8  12     1786.50     1722.29     93.91 o 
   6  -8  12     2702.51     2483.45     67.89 o 
   7  -8  12      143.39      106.30     23.80 o 
   8  -8  12       12.22        1.11     20.85 o 
  -6  -7  12      147.14      107.70     33.82 o 
  -5  -7  12      624.27      611.55     36.51 o 
  -4  -7  12     3855.55     4097.85     97.02 o 
  -3  -7  12     2406.19     2396.95     58.06 o 
  -2  -7  12        0.48        7.12     31.15 o 
  -1  -7  12     4763.17     4780.81    139.75 o 
   0  -7  12     6974.06     6931.33    181.58 o 
   1  -7  12     1035.72     1061.91     56.08 o 
   2  -7  12       56.16       42.73     24.03 o 
   3  -7  12     5892.25     5628.20    145.09 o 
   4  -7  12     6052.35     5504.47    139.75 o 
   5  -7  12      482.83      567.40     34.15 o 
   6  -7  12     1045.29      986.98     39.38 o 
   7  -7  12      777.14      762.59     42.28 o 
   8  -7  12      564.18      626.08     34.31 o 
   9  -7  12      164.18      193.84     33.82 o 
  -6  -6  12     2836.77     2935.60     99.69 o 
  -5  -6  12      293.24      239.04     28.14 o 
  -4  -6  12      795.10      718.14     69.87 o 
  -3  -6  12     3139.65     3340.27     91.68 o 
  -2  -6  12     1802.55     1709.34     41.98 o 
  -1  -6  12      269.61      192.26     34.71 o 
   0  -6  12     3912.02     3819.48    113.93 o 
   1  -6  12     5920.24     5830.25    151.32 o 
   2  -6  12     1956.28     1987.63     68.54 o 
   3  -6  12       47.81       26.70     20.47 o 
   4  -6  12     3404.90     3197.29     88.12 o 
   5  -6  12     5548.31     5011.60    102.25 o 
   6  -6  12      551.00      555.30     42.28 o 
   7  -6  12      550.22      565.12     29.22 o 
   8  -6  12     2140.46     2310.49    102.36 o 
   9  -6  12     1877.54     2241.50    137.08 o 
  -7  -5  12       22.40       28.48     35.60 o 
  -6  -5  12     2085.37     2136.28     83.67 o 
  -5  -5  12     1346.79     1264.71     47.68 o 
  -4  -5  12       62.64       75.25     31.60 o 
  -3  -5  12     1049.08     1022.87     38.06 o 
  -2  -5  12     6046.27     6096.83    106.63 o 
  -1  -5  12     3363.61     3020.16     99.69 o 
   0  -5  12        3.60        3.56     23.14 o 
   1  -5  12     4978.07     5024.70    132.63 o 
   2  -5  12     8088.84     7346.12    177.13 o 
   3  -5  12      701.74      578.57     34.71 o 
   4  -5  12       30.09       -8.01     16.02 o 
   5  -5  12     1177.62     1173.83     48.96 o 
   6  -5  12     4068.01     3878.56     79.93 o 
   7  -5  12      422.11      388.53     23.63 o 
   8  -5  12      286.14      322.29     34.71 o 
   9  -5  12     1484.95     1663.52     49.98 o 
  10  -5  12      793.35      850.71     40.44 o 
  -7  -4  12     2261.24     2214.61     89.90 o 
  -6  -4  12       94.83       66.76     32.93 o 
  -5  -4  12     2297.62     2338.73     62.97 o 
  -4  -4  12     1096.40     1137.60     41.67 o 
  -3  -4  12     1460.55     1584.25     45.77 o 
  -2  -4  12       39.08        8.12     13.80 o 
  -1  -4  12     9354.51     9028.44    221.64 o 
   0  -4  12    10006.34     9504.65    227.87 o 
   1  -4  12      196.44      187.81     26.70 o 
   2  -4  12     4840.84     4812.85    121.06 o 
   3  -4  12     5837.67     5784.86    137.97 o 
   4  -4  12     9382.45     9319.50    207.40 o 
   5  -4  12      872.75      874.98     72.10 o 
   6  -4  12     4542.18     5100.36    172.68 o 
   7  -4  12     8199.93     8693.75    153.81 o 
   8  -4  12      912.95      970.70     53.41 o 
   9  -4  12       46.07       85.61     19.98 o 
  10  -4  12     1262.03     1343.98     48.32 o 
  -8  -3  12       82.30      119.28     40.95 o 
  -7  -3  12     2286.74     2299.17     91.68 o 
  -6  -3  12     1216.75     1228.36     65.87 o 
  -5  -3  12      234.87      246.07     26.73 o 
  -4  -3  12      609.92      697.02     35.36 o 
  -3  -3  12     2204.92     2284.46     55.25 o 
  -2  -3  12     5306.60     5099.10     92.38 o 
  -1  -3  12      411.95      350.71     36.49 o 
   0  -3  12     4084.78     3963.68    109.48 o 
   1  -3  12     5630.65     5589.03    139.75 o 
   2  -3  12       89.95      161.11     20.47 o 
   3  -3  12      277.82      301.75     23.14 o 
   4  -3  12     3569.13     3611.03     72.99 o 
   5  -3  12     7417.88     7590.90    220.75 o 
   6  -3  12      165.43      145.09     40.06 o 
   7  -3  12     3344.07     3272.95    126.40 o 
   8  -3  12     1456.94     1546.33     46.73 o 
   9  -3  12      213.41      218.72     23.63 o 
  10  -3  12        6.39       10.68     24.03 o 
  11  -3  12      817.55      845.61     53.41 o 
  -8  -2  12     1350.06     1263.07     76.55 o 
  -7  -2  12      223.19      151.32     38.27 o 
  -6  -2  12     3218.87     3253.37    105.92 o 
  -5  -2  12     1821.77     1771.49     54.11 o 
  -4  -2  12      402.71      388.95     36.94 o 
  -3  -2  12     1309.71     1314.53     55.63 o 
  -2  -2  12     9861.16     9871.94    161.94 o 
  -1  -2  12     2475.39     2315.84     47.25 o 
   0  -2  12     3819.79     3476.79     97.91 o 
   1  -2  12    10693.91    11064.13    251.90 o 
   2  -2  12    12578.24    12648.54    279.50 o 
   3  -2  12      109.05       95.74     10.70 o 
   5  -2  12     5885.97     5884.55    175.35 o 
   6  -2  12    15236.63    15617.07    397.88 o 
   7  -2  12      812.83      789.02     92.57 o 
   8  -2  12     1224.50     1223.36     84.56 o 
   9  -2  12     1890.51     1939.26     54.14 o 
  10  -2  12     1679.29     1776.67     68.54 o 
  11  -2  12       65.09       12.46     30.26 o 
  -8  -1  12     2425.24     2568.87    102.36 o 
  -7  -1  12     2734.71     2712.18     99.69 o 
  -6  -1  12       26.40        7.12     28.48 o 
  -5  -1  12     4526.57     4842.65     98.88 o 
  -4  -1  12     7564.03     7576.63    135.67 o 
  -3  -1  12     2078.12     2051.07    109.04 o 
  -2  -1  12     1927.84     1860.78     46.26 o 
  -1  -1  12     6087.42     6177.46    104.17 o 
   0  -1  12     3215.72     3006.81     86.34 o 
   1  -1  12       82.10       74.77     17.80 o 
   2  -1  12     4659.68     4827.60     82.14 o 
   3  -1  12    13725.95    13929.42    212.74 o 
   4  -1  12     3500.61     3645.91    118.39 o 
   5  -1  12      170.40      165.56     32.04 o 
   6  -1  12    12132.98    13062.44    333.79 o 
   7  -1  12     6543.19     6812.92    160.22 o 
   8  -1  12       10.79       17.73     16.36 o 
   9  -1  12      210.06      196.45     42.28 o 
  10  -1  12      558.19      634.65     46.29 o 
  11  -1  12     1817.00     1926.21     79.22 o 
  -9   0  12        5.24       -1.78     40.06 o 
  -8   0  12      352.67      351.60     48.96 o 
  -7   0  12     2174.72     2275.13     92.57 o 
  -6   0  12     2964.21     2863.50     99.69 o 
  -5   0  12      100.45       94.79     22.55 o 
  -4   0  12     3585.36     3503.57     76.32 o 
  -3   0  12     1643.39     1584.89     44.84 o 
  -2   0  12      170.79      170.82     17.74 o 
  -1   0  12     4268.81     4162.79     76.04 o 
   0   0  12     9039.12     9485.07    220.75 o 
   1   0  12     7820.50     8035.07    186.03 o 
   2   0  12      147.95      170.65     12.59 o 
   3   0  12     8217.55     8144.41    127.45 o 
   4   0  12    10593.31    10330.38    134.97 o 
   5   0  12     3147.69     3419.82    109.48 o 
   6   0  12      159.52      155.60     19.68 o 
   7   0  12     3183.19     3368.94     73.88 o 
   8   0  12     3878.78     4008.95    134.85 o 
   9   0  12      684.92      646.22     44.51 o 
  10   0  12      392.01      379.19     39.17 o 
  11   0  12     2102.13     2219.95     86.34 o 
  -9   1  12     1216.65     1239.04     81.89 o 
  -8   1  12      871.63      728.11     61.42 o 
  -7   1  12      425.04      421.02     48.07 o 
  -6   1  12     9560.65     9690.68    239.44 o 
  -5   1  12     2580.27     2718.41     94.35 o 
  -4   1  12      789.65      788.34     36.19 o 
  -3   1  12     3186.41     3169.96     96.13 o 
  -2   1  12     2001.48     2130.37     65.42 o 
  -1   1  12     2934.38     2959.75     68.09 o 
   0   1  12     2311.97     2177.22     67.65 o 
   1   1  12     7450.79     7711.96    178.91 o 
   2   1  12     9287.48     9339.44    126.22 o 
   3   1  12       22.35       23.10      6.64 o 
   4   1  12     8101.70     8168.71    108.65 o 
   5   1  12     8045.03     8115.22    109.09 o 
   6   1  12     6961.92     6847.86    181.14 o 
   7   1  12      197.00      218.22     19.40 o 
   8   1  12     7566.07     7517.91    181.58 o 
   9   1  12     5266.02     5189.37    138.86 o 
  10   1  12     1026.65     1066.36     57.86 o 
  11   1  12      112.37      107.70     34.71 o 
  -8   2  12     2633.38     2651.65    106.81 o 
  -7   2  12     1768.17     1978.73     88.12 o 
  -6   2  12      343.46      348.93     42.73 o 
  -5   2  12     7538.18     7673.68    194.94 o 
  -4   2  12     1922.27     1872.40     52.53 o 
  -3   2  12      561.92      579.50     30.84 o 
  -2   2  12     1201.60     1229.88     37.75 o 
  -1   2  12     9236.64     9033.67    148.14 o 
   0   2  12     9882.16    10199.29    135.97 o 
   1   2  12     3260.65     3074.01     58.22 o 
   2   2  12     8411.52     8523.11    116.14 o 
   3   2  12     6230.16     6128.42     74.59 o 
   4   2  12      243.25      288.29     11.45 o 
   5   2  12      880.26      992.96     26.70 o 
   6   2  12     3456.54     3453.65     89.90 o 
   7   2  12     8667.42     7831.23    186.03 o 
   8   2  12       10.65        3.56     20.47 o 
   9   2  12     3763.50     3704.66    110.37 o 
  10   2  12     1784.75     1611.11     71.21 o 
  11   2  12      780.90      798.43     58.75 o 
  -9   3  12        7.38       14.24     36.49 o 
  -8   3  12     1677.55     1659.35     61.04 o 
  -7   3  12     3697.47     3919.18    129.07 o 
  -6   3  12      681.18      720.99     58.75 o 
  -5   3  12      306.82      307.09     38.27 o 
  -4   3  12     3242.97     3343.27    103.25 o 
  -3   3  12     1433.07     1449.63     35.97 o 
  -2   3  12     1648.37     1647.45     36.14 o 
  -1   3  12     1758.39     1800.93     38.87 o 
   0   3  12    11389.92    11606.30    150.72 o 
   1   3  12     1897.44     2017.89     61.42 o 
   2   3  12     7426.56     7648.91    132.93 o 
   3   3  12     6762.88     6589.07    115.69 o 
   4   3  12     8631.97     8961.78    152.21 o 
   5   3  12      978.51     1060.59     30.67 o 
   6   3  12      894.52      855.99     29.77 o 
   7   3  12    13488.27    13437.38    503.36 o 
   8   3  12    11206.83    10384.97    247.45 o 
   9   3  12      306.03      267.92     35.60 o 
  10   3  12     1750.21     1685.88     73.88 o 
  11   3  12      764.84      866.08     64.09 o 
  -9   4  12     2573.62     2520.81    105.03 o 
  -8   4  12        4.14      -30.26     30.26 o 
  -7   4  12     2120.40     2155.69    142.86 o 
  -6   4  12     5775.09     6112.42    170.01 o 
  -5   4  12     1610.70     1665.41     75.66 o 
  -4   4  12       25.84       29.37     25.81 o 
  -3   4  12     7487.32     7492.42    108.60 o 
  -2   4  12     6414.39     6030.05    125.95 o 
  -1   4  12     1345.84     1382.49     39.59 o 
   0   4  12     5213.76     5065.74     91.26 o 
   1   4  12    10848.43    11200.24    303.08 o 
   2   4  12     2482.43     2428.03     53.66 o 
   3   4  12      187.79      155.64     17.80 o 
   4   4  12     4647.36     4576.08     87.30 o 
   5   4  12     8292.98     8230.29    145.23 o 
   6   4  12     3012.57     3004.13     65.90 o 
   7   4  12      572.42      612.09     56.08 o 
   8   4  12     7898.25     7513.46    190.48 o 
   9   4  12     1303.26     1152.70     59.64 o 
  10   4  12       70.11      113.04     34.71 o 
  11   4  12       76.75       89.90     39.17 o 
  -9   5  12     3051.79     2981.89    114.82 o 
  -8   5  12      801.45      744.14     60.53 o 
  -7   5  12      108.22       81.46     24.96 o 
  -6   5  12     1034.13      925.13     98.36 o 
  -5   5  12     5755.31     5751.92    161.11 o 
  -4   5  12     2403.93     2362.37     88.12 o 
  -3   5  12       14.72       41.84     24.03 o 
  -2   5  12     3929.20     3971.65     80.23 o 
  -1   5  12     3682.66     3737.39     75.12 o 
   0   5  12      708.46      866.44     32.28 o 
   1   5  12     3523.39     3434.04     57.45 o 
   2   5  12     2793.68     2625.27     79.44 o 
   3   5  12     2415.55     2214.50     73.43 o 
   4   5  12      169.92      164.73     17.45 o 
   5   5  12     5340.10     5428.63    104.16 o 
   6   5  12     8125.96     8263.17    151.06 o 
   7   5  12     5318.33     5219.83    139.75 o 
   8   5  12       20.83       24.03     24.92 o 
   9   5  12     2237.33     2110.46     83.67 o 
  10   5  12     4719.86     4419.42    139.75 o 
  11   5  12     1327.87     1295.12     77.44 o 
  -9   6  12     1921.10     2011.66     92.57 o 
  -8   6  12     1420.74     1442.88     78.33 o 
  -7   6  12     1538.05     1514.98     75.66 o 
  -6   6  12      200.88      187.54     26.61 o 
  -5   6  12     2381.49     2312.71     63.42 o 
  -4   6  12    11086.96    10968.19    185.34 o 
  -3   6  12     3907.50     4031.33    121.06 o 
  -2   6  12        8.42        8.94     14.95 o 
  -1   6  12     1988.16     1991.70     51.06 o 
   0   6  12    10770.76    10716.50    178.09 o 
   1   6  12     1573.55     1693.54     38.18 o 
   2   6  12     1244.23     1142.01     29.20 o 
   3   6  12    11650.82    11160.81    151.71 o 
   4   6  12     4396.73     4638.77     69.10 o 
   5   6  12       92.09       95.98     18.38 o 
   6   6  12     3725.33     3895.14     85.00 o 
   7   6  12     7263.69     7592.68    194.05 o 
   8   6  12     2006.72     1790.02     74.77 o 
   9   6  12      492.27      369.40     43.62 o 
  10   6  12     5363.60     5305.09    162.00 o 
  11   6  12     3383.73     3373.54    126.40 o 
  -9   7  12       16.49      -19.58     34.71 o 
  -8   7  12      556.20      384.53     47.18 o 
  -7   7  12     1354.27     1354.76     72.99 o 
  -6   7  12     5952.90     5857.91    149.09 o 
  -5   7  12     1304.85     1216.29     48.53 o 
  -4   7  12     3054.46     3065.13    240.78 o 
  -3   7  12     3825.50     3993.41     68.79 o 
  -2   7  12      566.55      730.78     54.30 o 
  -1   7  12      652.51      660.11     67.65 o 
   0   7  12     1472.46     1436.33     43.62 o 
   1   7  12     8712.61     8727.30    128.60 o 
   2   7  12     4791.31     4752.49    120.05 o 
   3   7  12      970.46      973.20     42.24 o 
   4   7  12    16537.91    16476.17    220.26 o 
   5   7  12     2381.17     2510.00     45.80 o 
   6   7  12     1252.56     1257.70     29.76 o 
   7   7  12     1152.38     1093.95     56.97 o 
   8   7  12     6925.17     6769.33    184.25 o 
   9   7  12     4039.91     3981.48    130.85 o 
  10   7  12       15.10       55.19     38.27 o 
  11   7  12     1156.41     1103.74     78.33 o 
  -8   8  12      401.62      369.40     47.18 o 
  -7   8  12       86.09       62.31     33.82 o 
  -6   8  12     2176.29     2117.58     87.23 o 
  -5   8  12     6948.75     7007.85    156.66 o 
  -4   8  12      265.73      288.84     27.75 o 
  -3   8  12     1528.42     1527.58     50.31 o 
  -2   8  12      614.67      656.13     35.10 o 
  -1   8  12     4016.92     4017.98    128.18 o 
   0   8  12        6.77       26.42     16.60 o 
   1   8  12     3369.87     3503.34     72.34 o 
   2   8  12     5539.59     5867.95    176.73 o 
   3   8  12      485.20      460.95     23.01 o 
   4   8  12     7403.75     7348.89    109.99 o 
   5   8  12     4763.55     4708.01     76.72 o 
   6   8  12     1162.51     1126.21     31.85 o 
   7   8  12     1590.01     1558.90     53.41 o 
   8   8  12     2580.67     2659.81     56.32 o 
   9   8  12     8836.16     8860.21    236.77 o 
  10   8  12     2014.15     2008.10     94.35 o 
  11   8  12       83.52        7.12     38.27 o 
  -8   9  12     4250.09     3874.67    129.96 o 
  -7   9  12     1440.73     1442.88     76.55 o 
  -6   9  12      230.65      202.95     37.38 o 
  -5   9  12     2595.74     2641.41     77.00 o 
  -4   9  12     7602.22     7808.29    144.85 o 
  -3   9  12      112.93      148.70     22.88 o 
  -2   9  12       95.92       63.20     19.67 o 
  -1   9  12     3983.28     4162.18    135.30 o 
   0   9  12    11481.16    11048.11    275.94 o 
   1   9  12      482.48      499.81     30.31 o 
   2   9  12     4291.31     4264.11     91.78 o 
   3   9  12     7449.70     7492.94    115.66 o 
   4   9  12      297.52      368.99     22.03 o 
   5   9  12      623.09      658.61     28.02 o 
   6   9  12     1050.24     1112.16     46.46 o 
   7   9  12     2259.31     2402.73     57.30 o 
   8   9  12     1582.31     1621.62     59.64 o 
   9   9  12     1210.59     1331.88     47.62 o 
  10   9  12     3653.89     3635.23    134.41 o 
  -8  10  12     1513.36     1439.32     79.22 o 
  -7  10  12     1468.96     1328.94     73.88 o 
  -6  10  12      575.08      725.44     58.75 o 
  -5  10  12      362.92      320.44     40.95 o 
  -4  10  12     3441.59     3356.47     82.36 o 
  -3  10  12     3742.03     3618.56     84.26 o 
  -2  10  12      698.63      667.21     38.01 o 
  -1  10  12      137.31      179.80     39.17 o 
   0  10  12     2434.61     2512.79    104.14 o 
   1  10  12     3359.84     3265.21    137.08 o 
   2  10  12      290.08      342.51     24.59 o 
   3  10  12      226.71      220.51     20.82 o 
   4  10  12     1663.38     1637.98     43.49 o 
   5  10  12     2835.63     2953.09     60.80 o 
   6  10  12       58.89       48.00     17.54 o 
   7  10  12     3647.28     3617.85     79.19 o 
   8  10  12     6692.69     7082.83    130.64 o 
   9  10  12     1174.27     1175.01     42.96 o 
  10  10  12     1062.52     1162.72     41.51 o 
  -7  11  12     1462.94     1430.41     77.44 o 
  -6  11  12     2342.77     2351.68     94.35 o 
  -5  11  12     2597.06     2544.84     96.13 o 
  -4  11  12        3.50       14.24     28.48 o 
  -3  11  12     6630.34     6821.71    275.49 o 
  -2  11  12     5437.39     5737.57    226.09 o 
  -1  11  12     2582.05     2703.40     84.12 o 
   0  11  12       30.83        3.56     32.93 o 
   1  11  12     2756.46     2718.76     82.97 o 
   2  11  12     4856.75     4736.16    211.85 o 
   3  11  12      647.12      627.51     41.54 o 
   4  11  12     2193.70     2236.22     54.40 o 
   5  11  12     8518.83     8536.94    134.48 o 
   6  11  12     1845.94     1820.16     55.92 o 
   7  11  12      107.59      117.75     22.24 o 
   8  11  12     1691.28     1667.82     71.65 o 
   9  11  12     5219.59     5186.31    106.93 o 
  -7  12  12       10.50      -28.48     33.82 o 
  -6  12  12     1037.21      892.79     64.98 o 
  -5  12  12     1698.49     1580.84     77.44 o 
  -4  12  12     4080.81     3953.89    125.51 o 
  -3  12  12      666.62      765.65     45.32 o 
  -2  12  12     2837.21     2967.62     79.04 o 
  -1  12  12     1353.23     1389.90     58.75 o 
   0  12  12      478.11      582.14     63.20 o 
   1  12  12      317.86      276.83     49.85 o 
   2  12  12     1731.82     1716.14     95.24 o 
   3  12  12     4247.90     4074.95    141.53 o 
   4  12  12      417.92      423.66     33.29 o 
   5  12  12     1749.41     1877.15     81.00 o 
   6  12  12     3661.94     3799.11    106.37 o 
   7  12  12      845.01      758.91     41.82 o 
   8  12  12       83.15       75.90     23.69 o 
   9  12  12     1142.58     1236.37     64.09 o 
  -6  13  12      216.27      301.75     45.40 o 
  -5  13  12      154.09      145.98     39.17 o 
  -4  13  12     2224.84     2278.69     92.57 o 
  -3  13  12     5641.36     5795.54    163.78 o 
  -2  13  12       29.63       18.66     24.79 o 
  -1  13  12     2447.47     2434.54     72.50 o 
   0  13  12     1346.58     1366.26     88.57 o 
   1  13  12     3208.18     3321.02    134.41 o 
   2  13  12      331.40      360.50     56.08 o 
   3  13  12     3078.74     2732.65    118.39 o 
   4  13  12     3903.66     3689.53    134.41 o 
   5  13  12      108.61      132.63     39.17 o 
   6  13  12     1635.02     1564.82     81.89 o 
   7  13  12     1948.24     1902.18     87.23 o 
   8  13  12      940.37     1028.97     65.87 o 
  -5  14  12     1422.63     1297.79     73.88 o 
  -4  14  12      767.48      767.28     62.31 o 
  -3  14  12     4830.17     4889.40    146.87 o 
  -2  14  12     4310.48     4447.01    137.08 o 
  -1  14  12       10.83        1.34     25.35 o 
   0  14  12      546.92      548.88     41.32 o 
   1  14  12     2480.50     2681.92    123.73 o 
   2  14  12     3007.46     3196.40    135.30 o 
   3  14  12      218.18      106.81     47.18 o 
   4  14  12     2315.81     2104.23    105.92 o 
   5  14  12     2986.83     2824.34    119.28 o 
   6  14  12      378.07      347.14     51.63 o 
   7  14  12       28.92       56.97     37.38 o 
  -4  15  12      540.53      583.92     56.08 o 
  -3  15  12      160.50      120.17     39.17 o 
  -2  15  12     2137.23     2137.17     91.68 o 
  -1  15  12     1307.62     1372.56     74.77 o 
   0  15  12      123.53      147.38     31.11 o 
   1  15  12       28.31       65.87     47.18 o 
   2  15  12     1056.13     1136.68     91.68 o 
   3  15  12     1764.68     1851.44    108.59 o 
   4  15  12       88.93       16.02     41.84 o 
   5  15  12      847.13      775.29     74.77 o 
   6  15  12      843.44      720.99     69.43 o 
  -3  16  12     1210.45     1212.34     74.77 o 
  -2  16  12       14.21        0.89     34.71 o 
  -1  16  12     2523.20     2713.96    105.92 o 
   0  16  12     2543.12     2721.08    105.92 o 
   1  16  12      918.46      971.63     55.54 o 
   2  16  12       26.11      -20.47     46.29 o 
   3  16  12     2220.00     2251.10    123.73 o 
   4  16  12     2191.59     2191.46    120.17 o 
   5  16  12       42.68        2.67     43.62 o 
   0  17  12     1755.00     1711.69     89.01 o 
   1  17  12     1902.60     1913.75     92.57 o 
   2  17  12      656.65      745.92     84.56 o 
  -1 -10  13     1167.19     1152.70     72.99 o 
   0 -10  13      244.11      220.75     42.73 o 
   1 -10  13     2287.31     2135.39     88.12 o 
   2 -10  13      593.03      518.94     48.07 o 
   3 -10  13      525.64      459.30     44.51 o 
   4 -10  13       47.04       44.51     31.15 o 
  -3  -9  13      259.10      243.00     48.07 o 
  -2  -9  13      998.86     1065.47     69.43 o 
  -1  -9  13     3309.55     3231.12    115.71 o 
   0  -9  13     1100.78     1099.29     64.98 o 
   1  -9  13       58.29      107.70     33.82 o 
   2  -9  13     1625.69     1520.32     70.32 o 
   3  -9  13     2836.53     2959.63     97.02 o 
   4  -9  13     3175.53     3200.85    100.58 o 
   5  -9  13       13.05      -23.58     22.37 o 
   6  -9  13     1823.90     1891.50    208.73 o 
  -4  -8  13      842.53      857.89     40.49 o 
  -3  -8  13     1986.68     2080.20     94.35 o 
  -2  -8  13       78.95       73.88     38.27 o 
  -1  -8  13     2085.63     2118.47     87.23 o 
   0  -8  13     3547.24     3369.09    111.26 o 
   1  -8  13      639.05      661.36     48.96 o 
   2  -8  13       49.02       23.14     27.59 o 
   3  -8  13      808.29      857.18     50.74 o 
   4  -8  13     3294.32     3139.44     95.24 o 
   5  -8  13     1983.28     1906.09     74.32 o 
   6  -8  13      338.03      370.87     47.62 o 
   7  -8  13     1466.16     1364.55     49.99 o 
  -5  -7  13      683.75      688.77     40.62 o 
  -4  -7  13      126.14       89.77     22.77 o 
  -3  -7  13     2910.13     3058.42     66.02 o 
  -2  -7  13     2892.07     3013.93    107.70 o 
  -1  -7  13      214.12      218.08     39.17 o 
   0  -7  13     1609.76     1584.40     70.32 o 
   1  -7  13     4010.74     3922.74    116.61 o 
   2  -7  13     2833.76     2770.93     89.01 o 
   3  -7  13      696.44      782.41     45.40 o 
   4  -7  13     1253.62     1213.23     52.52 o 
   5  -7  13     4447.72     4099.45    101.47 o 
   6  -7  13     2230.37     2142.83    105.48 o 
   7  -7  13       21.50       -5.09     18.23 o 
   8  -7  13      531.76      481.81    111.71 o 
  -6  -6  13      464.39      599.94     49.85 o 
  -5  -6  13     2447.96     2580.94     68.01 o 
  -4  -6  13     1072.36     1075.50     50.29 o 
  -3  -6  13       28.95       -0.07     17.63 o 
  -2  -6  13      635.97      708.53     56.08 o 
  -1  -6  13     2539.44     2541.28     92.57 o 
   0  -6  13      461.57      462.86     41.84 o 
   1  -6  13     1066.94     1077.04     52.52 o 
   2  -6  13     3946.15     3902.26    110.37 o 
   3  -6  13     2120.34     1970.71     66.76 o 
   4  -6  13      280.81      278.61     27.59 o 
   5  -6  13      680.84      649.63     82.34 o 
   6  -6  13     2869.94     2708.36     64.47 o 
   7  -6  13     1739.96     1690.04     48.23 o 
   8  -6  13       37.08       36.84     17.54 o 
   9  -6  13      690.08      794.59     40.50 o 
  -6  -5  13       99.67       73.88     33.82 o 
  -5  -5  13      875.42      809.35     53.85 o 
  -4  -5  13     2110.36     2148.40     57.94 o 
  -3  -5  13      871.59      801.40     34.91 o 
  -2  -5  13       72.90      111.26     32.93 o 
  -1  -5  13     2464.92     2536.83     88.12 o 
   0  -5  13    10240.95    10309.31    248.34 o 
   1  -5  13     1165.83     1144.69     53.41 o 
   2  -5  13      755.09      680.05     40.06 o 
   3  -5  13     3841.86     3689.53     98.80 o 
   4  -5  13     3709.50     3458.10     90.79 o 
   5  -5  13     1354.15     1340.36     70.76 o 
   6  -5  13      230.05      244.52     52.07 o 
   7  -5  13     3678.62     3662.12    107.26 o 
   8  -5  13     2263.42     2581.15     60.85 o 
   9  -5  13        2.55       31.03     18.18 o 
  -7  -4  13     1724.23     1924.43     85.45 o 
  -6  -4  13     2512.35     2503.89     91.68 o 
  -5  -4  13       86.08       92.26     24.38 o 
  -4  -4  13      687.62      663.57     44.51 o 
  -3  -4  13      750.60      659.07     32.29 o 
  -2  -4  13     1486.45     1432.80     38.86 o 
  -1  -4  13      363.15      343.58     37.38 o 
   0  -4  13     4179.36     4178.20    117.50 o 
   1  -4  13    10427.44    10285.28    241.22 o 
   2  -4  13      115.51      109.48     23.14 o 
   3  -4  13       80.75       51.63     18.69 o 
   4  -4  13     3560.96     3352.17     85.45 o 
   5  -4  13     6654.51     6396.37    203.84 o 
   6  -4  13     3153.06     3503.49    137.97 o 
   7  -4  13      125.02      113.04     45.40 o 
   8  -4  13     3498.40     3673.92     76.00 o 
   9  -4  13     1893.90     2041.83     53.67 o 
  10  -4  13      103.96      103.25     24.03 o 
  -7  -3  13        0.21      -38.27     33.82 o 
  -6  -3  13     2682.19     2806.53     98.80 o 
  -5  -3  13     1367.72     1420.87     93.02 o 
  -4  -3  13     1084.40     1020.00     41.03 o 
  -3  -3  13       24.57        9.66     16.62 o 
  -2  -3  13     1466.14     1557.51     40.84 o 
  -1  -3  13     8323.65     8145.44    203.84 o 
   0  -3  13      182.57      135.30     28.48 o 
   1  -3  13     4237.92     3992.17    107.70 o 
   2  -3  13     2933.50     2934.71     81.89 o 
   4  -3  13      317.88      316.88     22.25 o 
   5  -3  13     2160.47     2219.06    101.47 o 
   6  -3  13     4534.44     4482.62    154.88 o 
   7  -3  13     1284.71     1294.23     81.00 o 
   8  -3  13      677.10      749.14     28.48 o 
   9  -3  13     1674.05     1746.41     56.97 o 
  10  -3  13     1435.32     1555.03     59.64 o 
  -8  -2  13     2314.07     2517.25    103.25 o 
  -7  -2  13     2290.23     2227.96     91.68 o 
  -6  -2  13       23.44        0.89     31.15 o 
  -5  -2  13      695.53      658.73     38.04 o 
  -4  -2  13     3753.20     3924.52     83.26 o 
  -3  -2  13     3725.10     3796.58     78.07 o 
  -2  -2  13     1186.94     1060.74     34.86 o 
  -1  -2  13     5428.99     5581.02    147.76 o 
   0  -2  13     8884.90     8730.25    208.29 o 
   1  -2  13       54.96       30.26     19.58 o 
   2  -2  13     4330.32     4179.98    105.92 o 
   3  -2  13     6133.67     6102.63    141.53 o 
   4  -2  13     2324.08     2322.25     41.85 o 
   5  -2  13     1527.00     1441.99     77.44 o 
   6  -2  13     3337.31     3603.19    129.96 o 
   7  -2  13     6344.77     6816.50    205.62 o 
   8  -2  13      921.52     1021.40     49.85 o 
   9  -2  13       13.09      -14.24     20.47 o 
  10  -2  13      156.24      219.86     31.15 o 
  11  -2  13      945.09     1028.97     56.97 o 
  -8  -1  13      141.63       99.69     42.73 o 
  -7  -1  13     2569.73     2600.92    100.58 o 
  -6  -1  13     4682.68     4696.25    137.97 o 
  -5  -1  13      838.78      925.72     58.30 o 
  -4  -1  13     2640.77     2721.08     65.76 o 
  -3  -1  13     3834.14     3972.99     80.47 o 
  -2  -1  13     2891.89     2894.80     61.21 o 
  -1  -1  13      152.46      161.34     27.15 o 
   0  -1  13     1666.58     1716.14     61.42 o 
   1  -1  13     7537.23     7683.47    181.58 o 
   3  -1  13     2648.23     2893.51     52.55 o 
   4  -1  13     7555.76     7547.12    132.63 o 
   5  -1  13     6335.79     6549.47    188.70 o 
   6  -1  13     1563.87     1676.98     79.22 o 
   7  -1  13     1853.89     1757.98     83.67 o 
   8  -1  13     3719.53     3966.80     81.89 o 
   9  -1  13     3182.02     3532.02     78.31 o 
  10  -1  13      410.51      387.20     38.27 o 
  11  -1  13      881.37      980.02     58.75 o 
  -8   0  13      613.03      581.25     58.75 o 
  -7   0  13       32.12        5.34     35.60 o 
  -6   0  13     4107.06     4260.09    129.96 o 
  -5   0  13     4864.04     4804.29     99.86 o 
  -4   0  13       43.25       41.53     22.25 o 
  -3   0  13     3270.87     3230.46     70.32 o 
  -2   0  13     1171.57     1144.33     36.88 o 
  -1   0  13      788.76      720.25     27.58 o 
   0   0  13     1937.26     2046.37     68.54 o 
   1   0  13     5651.15     5836.48    142.42 o 
   2   0  13     9961.03    10007.56    225.20 o 
   3   0  13      729.93      769.83     20.38 o 
   4   0  13     2526.60     2420.75     51.91 o 
   5   0  13     5294.99     5400.33    155.77 o 
   6   0  13     4556.48     4221.54     88.81 o 
   7   0  13      468.53      436.88     23.58 o 
   8   0  13     1228.48     1265.74     48.96 o 
   9   0  13     4667.89     5007.79    130.85 o 
  10   0  13     1380.99     1538.12     64.98 o 
  11   0  13        1.60      -34.71     29.37 o 
  -8   1  13     2364.75     2702.39    109.48 o 
  -7   1  13     2844.87     2838.58    105.92 o 
  -6   1  13      201.94      197.61     39.17 o 
  -5   1  13     5772.55     5954.78    116.60 o 
  -4   1  13     2924.55     2888.39     68.81 o 
  -3   1  13     1312.97     1290.58     53.41 o 
  -2   1  13      103.71      107.00     16.22 o 
  -1   1  13     3187.17     3129.70     84.56 o 
   0   1  13     9044.98     8773.86    207.40 o 
   1   1  13      467.09      478.88     31.15 o 
   2   1  13     8486.20     8156.12    186.03 o 
   3   1  13    11239.04    11268.95    148.82 o 
   4   1  13      344.96      333.76     13.96 o 
   5   1  13     1576.83     1651.74     29.61 o 
   6   1  13     1594.38     1646.71     49.85 o 
   7   1  13     4228.55     3935.20    101.47 o 
   8   1  13     1295.87     1277.32     51.63 o 
   9   1  13      985.81     1079.71     53.41 o 
  10   1  13     2860.09     2833.24     94.35 o 
  11   1  13     1461.83     1343.18     67.65 o 
  -8   2  13      652.24      684.50     61.42 o 
  -7   2  13     2499.31     2719.30    105.03 o 
  -6   2  13     4764.86     4422.98    134.41 o 
  -5   2  13      151.49      156.66     33.82 o 
  -4   2  13     9504.12     9526.99    165.40 o 
  -3   2  13     1270.92     1348.34    104.14 o 
  -2   2  13     1670.63     1613.63     44.00 o 
  -1   2  13       77.91      100.02     14.95 o 
   0   2  13     6192.08     6469.58    106.64 o 
   1   2  13    14587.37    14383.34    226.27 o 
   2   2  13       26.97       36.79     11.28 o 
   3   2  13     6678.31     6424.97    111.52 o 
   4   2  13     5923.27     6021.98    104.17 o 
   5   2  13      654.39      729.11     23.29 o 
   6   2  13      172.65      159.04     16.02 o 
   7   2  13     2658.05     2578.66     76.55 o 
   8   2  13     8007.23     7640.75    186.03 o 
   9   2  13      395.48      436.16     39.17 o 
  10   2  13      767.14      770.84     51.63 o 
  11   2  13     1077.39     1206.11     66.76 o 
  -8   3  13      191.58      299.97     48.96 o 
  -7   3  13     1494.96     1541.68     81.00 o 
  -6   3  13     4605.35     4689.13    141.53 o 
  -5   3  13     4838.29     4737.19    137.97 o 
  -4   3  13      346.81      271.64     21.99 o 
  -3   3  13     3494.44     3625.55     63.18 o 
  -2   3  13     1269.57     1358.74     33.57 o 
  -1   3  13     2050.29     2178.86     41.80 o 
   0   3  13      210.42      214.71     31.73 o 
   1   3  13     9004.15     9237.62    213.63 o 
   2   3  13     3290.46     3246.00     81.00 o 
   3   3  13     3354.60     3496.27     68.54 o 
   4   3  13     4478.36     4441.89     83.00 o 
   5   3  13     6621.47     6501.74    115.45 o 
   6   3  13     1882.00     1897.16     45.74 o 
   7   3  13      433.02      436.44     43.62 o 
   8   3  13     3066.87     2809.20     88.12 o 
   9   3  13     6920.00     6390.14    168.23 o 
  10   3  13      503.15      559.88     48.07 o 
  11   3  13      118.77      104.14     36.49 o 
  -8   4  13     2824.90     3134.99    120.17 o 
  -7   4  13      402.20      380.08     49.85 o 
  -6   4  13      155.65      193.15     39.17 o 
  -5   4  13     3592.86     3762.52    120.17 o 
  -4   4  13     5949.27     6160.49    164.67 o 
  -3   4  13      881.25      937.37     31.31 o 
  -2   4  13     2540.67     2647.90     67.93 o 
  -1   4  13     6727.99     6604.03    116.44 o 
   0   4  13     4156.40     4233.89     82.34 o 
   1   4  13      149.84      183.24     13.65 o 
   2   4  13     5947.36     5936.73    109.33 o 
   3   4  13     2799.45     2874.51     60.50 o 
   4   4  13     1300.08     1199.14     34.83 o 
   5   4  13     1355.01     1391.37     38.88 o 
   6   4  13     6268.14     6407.89    197.16 o 
   7   4  13     4116.47     3985.66    124.62 o 
   8   4  13      213.13      187.81     31.15 o 
   9   4  13     3084.33     2826.12     97.02 o 
  10   4  13     3620.96     3430.50    113.93 o 
  11   4  13     1304.34     1355.65     72.99 o 
  -8   5  13     1953.60     2046.37     94.35 o 
  -7   5  13     1829.92     2033.02     94.35 o 
  -6   5  13      725.87      672.04     57.86 o 
  -5   5  13      293.22      283.06     40.95 o 
  -4   5  13     6038.76     5963.77    162.89 o 
  -3   5  13     6322.06     6507.21    170.46 o 
  -2   5  13       86.86       95.15     18.22 o 
  -1   5  13     1352.24     1396.13     56.52 o 
   0   5  13     2399.21     2541.36     93.02 o 
   1   5  13     3959.58     4093.04    203.84 o 
   2   5  13     1135.02     1144.53     25.45 o 
   3   5  13    11795.50    11571.99    199.33 o 
   4   5  13    11308.14    11048.65    191.85 o 
   5   5  13      382.34      398.96     24.59 o 
   6   5  13    10274.60    10364.07    184.40 o 
   7   5  13     7290.29     7049.71    178.91 o 
   8   5  13     1147.85     1221.24     59.64 o 
   9   5  13       16.54       32.93     28.48 o 
  10   5  13     1499.19     1540.79     77.44 o 
  11   5  13     1935.22     2120.25     96.13 o 
  -8   6  13      693.95      556.32     55.19 o 
  -7   6  13     1735.09     1818.38     62.79 o 
  -6   6  13     5205.61     5452.17    113.93 o 
  -5   6  13     2463.40     2471.85     97.91 o 
  -4   6  13       23.47       58.75     31.15 o 
  -3   6  13    11915.14    11971.16    283.95 o 
  -2   6  13     9663.49     9576.78    164.59 o 
  -1   6  13      919.27      993.78     51.63 o 
   0   6  13      134.72      144.21     18.76 o 
   1   6  13     7146.72     7240.38    278.16 o 
   2   6  13     7809.80     7683.73    109.98 o 
   3   6  13      127.22      120.10     10.47 o 
   4   6  13     3545.19     3366.25    141.08 o 
   5   6  13     7493.51     7478.60    140.02 o 
   6   6  13      277.55      305.33     25.44 o 
   7   6  13     1801.03     1866.57     72.99 o 
   8   6  13     1417.21     1420.62     66.76 o 
   9   6  13     3838.58     3728.69    121.95 o 
  10   6  13     1238.07     1070.81     68.54 o 
  11   6  13      774.24      699.63     64.09 o 
  -8   7  13      184.28      136.19     40.06 o 
  -7   7  13       69.76       84.56     35.60 o 
  -6   7  13      871.94      936.97     47.64 o 
  -5   7  13     5382.76     5306.04    123.28 o 
  -4   7  13     3666.57     3723.35    122.84 o 
  -3   7  13      423.15      305.31     39.17 o 
  -2   7  13    11541.60    11592.86    277.72 o 
  -1   7  13      428.58      428.03     27.88 o 
   0   7  13       87.87       65.28     16.85 o 
   1   7  13      270.55      314.00     22.42 o 
   2   7  13     9576.63     9753.49    138.67 o 
   3   7  13     5765.02     6099.95     97.77 o 
   4   7  13     2122.57     2187.13     41.54 o 
   5   7  13     5077.77     5105.64    105.58 o 
   6   7  13     4112.42     4123.67     91.68 o 
   7   7  13      778.21      660.47     49.85 o 
   8   7  13      359.74      354.27     40.95 o 
   9   7  13     3097.47     2784.28    105.03 o 
  10   7  13     5125.65     4911.66    156.66 o 
  11   7  13      161.09      121.06     43.62 o 
  -8   8  13     1786.79     1765.10     87.23 o 
  -7   8  13     2832.87     2752.24    105.03 o 
  -6   8  13      268.82      219.77     29.14 o 
  -5   8  13     3090.21     3023.64     77.50 o 
  -4   8  13     6530.98     6489.73    125.42 o 
  -3   8  13     2818.11     2826.12    105.03 o 
  -2   8  13      697.45      603.50     51.63 o 
  -1   8  13     1672.76     1817.33     53.83 o 
   0   8  13     2025.37     2064.51     55.74 o 
   1   8  13     3738.89     4006.82     72.16 o 
   2   8  13     1553.81     1402.59     37.24 o 
   3   8  13    10808.75    11286.47    159.63 o 
   4   8  13     2050.20     2165.36     44.84 o 
   5   8  13     1215.46     1211.96     31.61 o 
   6   8  13     3580.13     3762.32     71.65 o 
   7   8  13     7541.20     7731.54    202.95 o 
   8   8  13      977.02      971.12     62.31 o 
   9   8  13      365.62      406.78     48.07 o 
  10   8  13     3960.45     4209.35    143.31 o 
  -8   9  13      324.72      287.51     46.29 o 
  -7   9  13     2473.05     2273.35     96.13 o 
  -6   9  13     2332.28     2279.58     93.46 o 
  -5   9  13      202.08      165.49     27.75 o 
  -4   9  13      376.85      419.54     56.08 o 
  -3   9  13     4871.31     5151.99    155.77 o 
  -2   9  13     5911.10     5903.24    170.90 o 
  -1   9  13      551.88      550.09     54.30 o 
   0   9  13     1491.34     1461.55     49.83 o 
   1   9  13     7286.27     7277.87    115.69 o 
   2   9  13     4436.19     4363.05     78.07 o 
   3   9  13      148.72      160.02     17.82 o 
   4   9  13     1443.85     1423.78     37.75 o 
   5   9  13     3893.98     4117.04     72.16 o 
   6   9  13      814.64      955.67     35.48 o 
   7   9  13     1277.27     1246.12     38.35 o 
   8   9  13     4135.46     4424.90     84.53 o 
   9   9  13     1635.86     1743.74     85.45 o 
  10   9  13      131.59       98.80     42.73 o 
  -7  10  13      295.27      298.19     45.40 o 
  -6  10  13     2694.77     2579.55    100.58 o 
  -5  10  13     3122.54     3203.95     83.00 o 
  -4  10  13      431.28      419.36     34.83 o 
  -3  10  13     1657.88     1616.20     56.52 o 
  -2  10  13     6646.54     6867.24    196.72 o 
  -1  10  13     3636.11     3800.79    133.52 o 
   0  10  13       41.15        5.34     31.15 o 
   1  10  13     1228.72     1269.10     52.52 o 
   2  10  13     5496.63     5676.90     97.31 o 
   3  10  13     2591.39     2502.61     57.58 o 
   4  10  13      471.28      505.03     26.69 o 
   5  10  13     3328.08     3196.07     63.54 o 
   6  10  13     3934.83     3821.93     80.35 o 
   7  10  13       30.33       40.85     16.44 o 
   8  10  13     2717.45     2841.34     93.91 o 
   9  10  13     3599.19     3584.43     75.91 o 
  10  10  13      987.24      977.35     76.55 o 
  -7  11  13      221.66      211.85     44.51 o 
  -6  11  13      891.47      879.43     64.98 o 
  -5  11  13     1570.25     1661.84     80.11 o 
  -4  11  13     4312.84     4383.46    195.83 o 
  -3  11  13     2483.82     2620.37     73.13 o 
  -2  11  13     1102.16     1163.17     51.33 o 
  -1  11  13    11397.01    11785.12    302.64 o 
   0  11  13     5350.89     5201.83    165.56 o 
   1  11  13      576.02      540.30     57.86 o 
   2  11  13     1271.47     1268.73     50.22 o 
   3  11  13     5719.33     5900.83    101.31 o 
   4  11  13     1611.44     1696.69     46.81 o 
   5  11  13      145.36      100.41     21.02 o 
   6  11  13     3666.47     3839.23     84.72 o 
   7  11  13     5448.85     5623.38    110.76 o 
   8  11  13      873.79      745.44     37.61 o 
   9  11  13     1287.33     1255.06     44.95 o 
  -6  12  13      652.23      498.46     52.52 o 
  -5  12  13       72.57       55.19     33.82 o 
  -4  12  13     1035.39     1012.95     66.76 o 
  -3  12  13     7346.86     7630.90    148.69 o 
  -2  12  13     2684.61     2791.46     77.77 o 
  -1  12  13      689.24      729.89     70.32 o 
   0  12  13     1340.52     1444.66     90.79 o 
   1  12  13     1431.09     1370.78     87.23 o 
   2  12  13     1995.50     1760.65     96.13 o 
   3  12  13      815.57      820.68     43.09 o 
   4  12  13     4737.81     4604.40     87.48 o 
   5  12  13     2327.43     2249.09     64.83 o 
   6  12  13      186.07      173.55     25.60 o 
   7  12  13     3079.64     3085.66     76.93 o 
   8  12  13     2282.74     2276.03     64.59 o 
   9  12  13      343.48      370.21     31.26 o 
  -6  13  13     1683.52     1392.14     79.22 o 
  -5  13  13     1208.19     1049.45     70.32 o 
  -4  13  13        4.29       -4.45     32.04 o 
  -3  13  13     2972.43     2981.00    107.70 o 
  -2  13  13     6301.31     6690.50    218.08 o 
  -1  13  13     1070.57     1231.03     91.68 o 
   0  13  13      364.11      319.55     56.97 o 
   1  13  13     1872.46     1901.29    102.36 o 
   2  13  13     4312.57     4171.08    152.21 o 
   3  13  13     1857.38     1606.66     90.79 o 
   4  13  13     1101.32      921.27     72.10 o 
   5  13  13     3500.05     3219.55    119.28 o 
   6  13  13     1276.27     1205.22     72.10 o 
   7  13  13       31.34       37.38     30.26 o 
   8  13  13     1049.07      937.29     61.42 o 
  -5  14  13     2264.68     2078.42     94.35 o 
  -4  14  13     1951.12     1856.78     87.23 o 
  -3  14  13       61.92      120.17     36.49 o 
  -2  14  13     1828.51     1841.65     85.45 o 
  -1  14  13     4885.73     4985.34    113.39 o 
   0  14  13     1254.68     1535.45    105.92 o 
   1  14  13       29.87        5.34     42.73 o 
   2  14  13     1554.30     1634.25    100.58 o 
   3  14  13     4618.81     4469.27    160.22 o 
   4  14  13     1619.02     1511.42     91.68 o 
   5  14  13      603.31      510.04     56.97 o 
   6  14  13     1772.49     1855.89     92.57 o 
   7  14  13     1217.45     1357.43     79.22 o 
  -4  15  13     1595.50     1538.12     83.67 o 
  -3  15  13     2055.44     2146.96     95.24 o 
  -2  15  13      546.08      565.22     55.19 o 
  -1  15  13      637.60      602.75     43.41 o 
   0  15  13     2132.72     2227.07    121.06 o 
   1  15  13     2472.04     2812.76    131.74 o 
   2  15  13      962.08     1082.38     89.01 o 
   3  15  13      898.94      790.42     76.55 o 
   4  15  13     3545.18     3180.38    134.41 o 
   5  15  13      702.73      617.74     68.54 o 
   6  15  13      148.20      109.48     44.51 o 
  -2  16  13     2473.55     2369.49    100.58 o 
  -1  16  13      341.05      368.51     48.96 o 
   0  16  13     1134.34     1174.78     70.32 o 
   1  16  13     3013.37     3304.11    148.65 o 
   2  16  13     3415.17     3584.49    152.21 o 
   3  16  13      300.91      268.81     61.42 o 
   4  16  13     1351.21     1288.00     97.02 o 
   1  17  13      417.14      384.53     71.21 o 
  -1  -9  14       77.70       34.71     37.38 o 
   0  -9  14     2287.84     2551.96     98.80 o 
   1  -9  14     2153.06     2161.20     87.23 o 
   2  -9  14       43.18       38.27     31.15 o 
   3  -9  14      354.13      327.56     40.06 o 
   4  -9  14     1433.52     1524.77     65.87 o 
   5  -9  14     3300.77     3317.99    142.42 o 
  -3  -8  14      367.05      411.23     53.41 o 
  -2  -8  14     1960.18     1841.65     88.12 o 
  -1  -8  14      379.73      313.32     45.40 o 
   0  -8  14      247.34      173.57     37.38 o 
   1  -8  14     1241.93     1210.56     62.31 o 
   2  -8  14     1851.04     1632.47     69.43 o 
   3  -8  14      928.49      918.60     53.41 o 
   4  -8  14       10.88      -21.36     25.81 o 
   5  -8  14     2089.81     1957.48    223.86 o 
   6  -8  14     4649.38     4416.45    250.57 o 
  -4  -7  14     1427.66     1473.08     93.02 o 
  -3  -7  14      163.36      123.73     42.73 o 
  -2  -7  14      988.05     1083.27     65.87 o 
  -1  -7  14     3102.99     3243.58    110.37 o 
   0  -7  14      803.75      839.38     55.19 o 
   1  -7  14        2.45      -14.24     26.70 o 
   2  -7  14     1988.43     1951.13     72.99 o 
   3  -7  14     4568.80     4537.81    124.62 o 
   4  -7  14     1108.10     1056.57     49.85 o 
   5  -7  14       19.20        7.53     28.93 o 
   6  -7  14     2478.21     2336.46     62.35 o 
   7  -7  14     2119.81     2066.35     57.62 o 
   8  -7  14       16.31       -6.10     24.03 o 
  -5  -6  14      109.62       65.41     25.23 o 
  -4  -6  14      896.60      949.05     58.75 o 
  -3  -6  14      536.82      495.02     29.25 o 
  -2  -6  14      308.06      302.64     43.62 o 
  -1  -6  14       44.43       61.42     31.15 o 
   0  -6  14     2214.59     2280.47     84.56 o 
   1  -6  14     1547.17     1550.58     65.87 o 
   2  -6  14        7.61       -8.01     23.14 o 
   3  -6  14     3752.26     3624.55    101.47 o 
   4  -6  14     2448.08     2357.02     72.99 o 
   5  -6  14     1357.49     1272.15     42.48 o 
   6  -6  14       31.67        4.01     28.93 o 
   7  -6  14     1909.12     1891.88     50.54 o 
   8  -6  14     2380.57     2436.36     83.23 o 
  -6  -5  14     2783.46     2860.83     99.69 o 
  -5  -5  14     1162.07     1147.72     47.68 o 
  -4  -5  14      362.44      358.00     76.10 o 
  -3  -5  14      594.92      616.09     36.94 o 
  -2  -5  14     2492.31     2364.15     90.79 o 
  -1  -5  14      453.37      426.37     42.73 o 
   0  -5  14      743.99      675.60     47.18 o 
   1  -5  14     3838.17     3796.34    110.37 o 
   2  -5  14     3255.31     3296.10     96.13 o 
   3  -5  14      320.84      269.70     27.59 o 
   4  -5  14     1469.96     1628.02     54.30 o 
   5  -5  14     1667.22     1543.12     50.29 o 
   6  -5  14     3438.37     3413.31     72.48 o 
   7  -5  14       93.45       81.00     47.18 o 
   8  -5  14     2310.74     2491.43    126.40 o 
   9  -5  14     2715.27     3029.06     79.22 o 
  -6  -4  14      255.38      189.59     39.17 o 
  -5  -4  14     2778.84     2925.22     73.71 o 
  -4  -4  14      335.02      358.84     27.96 o 
  -3  -4  14       65.61       32.77     17.62 o 
  -2  -4  14      198.12      144.20     34.71 o 
  -1  -4  14     4269.26     4162.18    122.84 o 
   0  -4  14      535.11      503.81     40.95 o 
   1  -4  14      857.10      775.29     44.51 o 
   2  -4  14     5116.06     4976.63    128.18 o 
   3  -4  14     2415.15     2335.66     69.43 o 
   4  -4  14       17.10       29.37     16.02 o 
   5  -4  14     1231.66     1232.44     50.29 o 
   6  -4  14     2514.14     2670.35    121.06 o 
   7  -4  14     6087.50     6253.95    206.51 o 
   9  -4  14     1165.37     1210.56     41.84 o 
  10  -4  14     1017.82     1067.25     44.51 o 
  -7  -3  14     2988.66     3156.35    112.15 o 
  -6  -3  14      168.54      149.54     37.38 o 
  -5  -3  14     1278.13     1286.07     60.97 o 
  -4  -3  14     1654.71     1716.23     51.33 o 
  -3  -3  14     1191.45     1204.45     56.97 o 
  -2  -3  14     1565.06     1581.06     40.49 o 
  -1  -3  14      557.09      546.53     41.84 o 
   0  -3  14     6577.35     6512.08    166.45 o 
   1  -3  14      546.06      433.49     36.49 o 
   2  -3  14     2146.15     2128.26     67.65 o 
   3  -3  14     2618.48     2639.19     72.99 o 
   4  -3  14     1018.04     1105.52     38.27 o 
   5  -3  14      752.43      895.46     72.10 o 
   6  -3  14      346.96      354.27     55.19 o 
   7  -3  14     4870.44     5439.49    180.69 o 
   9  -3  14       21.53       33.82     17.80 o 
  10  -3  14      579.66      644.44     40.06 o 
  -7  -2  14     2478.08     2594.69    101.47 o 
  -6  -2  14     3405.28     3529.31    115.71 o 
  -5  -2  14     1357.50     1353.40     49.68 o 
  -4  -2  14      303.24      235.25     25.23 o 
  -3  -2  14     2736.97     2779.33     63.85 o 
  -2  -2  14     4027.86     4043.46     77.18 o 
  -1  -2  14      342.61      315.10     35.60 o 
   0  -2  14     1890.49     1768.66     65.87 o 
   1  -2  14     3774.43     3628.11    100.58 o 
   2  -2  14     2658.94     2724.64     77.44 o 
   3  -2  14       24.51       49.85     16.02 o 
   4  -2  14     1142.60     1158.04     37.38 o 
   5  -2  14     8280.55     8257.60    235.88 o 
   6  -2  14     4320.40     4360.67    147.76 o 
   7  -2  14      521.45      667.59     63.20 o 
   8  -2  14     3891.71     3939.65    144.20 o 
   9  -2  14     2378.77     2602.70     73.88 o 
  10  -2  14      638.46      721.88     43.62 o 
  -7  -1  14       16.30      -23.14     37.38 o 
  -6  -1  14     1238.46     1259.51     70.32 o 
  -5  -1  14     4380.84     4282.15     92.29 o 
  -4  -1  14     2079.76     2101.06     90.79 o 
  -3  -1  14      519.23      478.14     31.15 o 
  -2  -1  14     2043.58     2202.75     75.66 o 
  -1  -1  14     2356.10     2235.97     78.33 o 
   0  -1  14       67.51       40.06     22.25 o 
   1  -1  14     1310.12     1410.83     52.52 o 
   2  -1  14     2944.58     3070.01     83.67 o 
   3  -1  14     1033.32     1069.92     39.17 o 
   4  -1  14      999.16     1069.92     34.71 o 
   5  -1  14     3367.00     3551.56    121.95 o 
   6  -1  14     6592.15     6869.02    199.39 o 
   7  -1  14     1409.80     1517.65     83.67 o 
   8  -1  14      210.13      202.95     21.36 o 
   9  -1  14     2916.51     3021.94     84.56 o 
  10  -1  14     1990.68     1960.03     69.43 o 
  11  -1  14      391.14      405.00     41.84 o 
  -8   0  14     1190.16     1258.62     81.00 o 
  -7   0  14     3468.04     3572.92    122.84 o 
  -6   0  14      678.86      757.49     61.42 o 
  -5   0  14     3827.77     3964.33     88.23 o 
  -4   0  14     5535.48     5533.36    107.91 o 
  -3   0  14      946.42      965.17     65.87 o 
  -2   0  14      635.48      665.38     73.43 o 
  -1   0  14     2789.64     2984.86     58.81 o 
   0   0  14     3017.92     2960.52     89.01 o 
   1   0  14      932.37      950.64     44.51 o 
   2   0  14     1909.50     1852.33     57.86 o 
   3   0  14    16162.38    16477.78    331.12 o 
   4   0  14     4436.31     4388.46    121.50 o 
   5   0  14      406.41      444.92     17.87 o 
   6   0  14     3374.89     3199.07     77.44 o 
   7   0  14     3532.93     3627.22     89.90 o 
   8   0  14     1542.58     1612.00     54.30 o 
   9   0  14       74.12       18.69     22.25 o 
  10   0  14     2124.20     2226.18     77.44 o 
  11   0  14     2366.69     2470.96     88.12 o 
  -8   1  14      203.94      227.87     48.96 o 
  -7   1  14     2165.12     2251.99     97.02 o 
  -6   1  14     6817.71     6798.70    182.47 o 
  -5   1  14     1131.49     1192.21     63.20 o 
  -4   1  14     2742.75     2756.48     67.84 o 
  -3   1  14     3798.14     3828.01    120.17 o 
  -2   1  14     1926.78     1883.96     48.41 o 
  -1   1  14      567.00      586.92     32.04 o 
   0   1  14      744.72      808.22     43.62 o 
   1   1  14     5328.61     5482.22    137.08 o 
   2   1  14     3343.15     3228.45     86.34 o 
   3   1  14     3425.18     3332.31     97.47 o 
   4   1  14     4525.54     4328.75    101.03 o 
   5   1  14      750.16      820.69     32.04 o 
   6   1  14      295.81      306.20     24.03 o 
   7   1  14      919.31      891.90     38.27 o 
   8   1  14     6429.34     6174.73    150.43 o 
   9   1  14     4448.42     4543.15    122.84 o 
  10   1  14       82.28       99.69     29.37 o 
  11   1  14     2192.04     2108.68     83.67 o 
  -8   2  14      504.28      494.90     56.97 o 
  -7   2  14      120.79      145.98     40.95 o 
  -6   2  14     3000.61     3029.95    107.70 o 
  -5   2  14     6554.37     6603.52    127.07 o 
  -4   2  14      306.56      274.76     27.24 o 
  -3   2  14     5090.12     5036.82     98.04 o 
  -2   2  14     1960.07     2143.14     52.77 o 
  -1   2  14     1689.91     1745.25     43.94 o 
   0   2  14      336.08      341.80     31.15 o 
   1   2  14     6267.98     6207.29    107.63 o 
   2   2  14     5860.61     5927.28    142.42 o 
   3   2  14       65.85      107.52     12.80 o 
   4   2  14     1859.67     1889.68     41.57 o 
   5   2  14      865.41      807.29     24.81 o 
   6   2  14     1231.79     1209.83     32.37 o 
   7   2  14     1298.81     1066.36     44.51 o 
   8   2  14     1700.00     1636.03     61.42 o 
   9   2  14     6074.33     6001.16    156.66 o 
  10   2  14     1288.69     1283.55     61.42 o 
  11   2  14       12.95        9.79     32.04 o 
  -8   3  14     2990.57     3106.50    120.17 o 
  -7   3  14     1387.10     1348.52     79.22 o 
  -6   3  14       22.08       34.71     33.82 o 
  -5   3  14     5659.92     5782.19    161.11 o 
  -4   3  14     9336.62     9274.98    134.55 o 
  -3   3  14     1738.57     1644.15     44.92 o 
  -2   3  14      238.71      221.55     17.78 o 
  -1   3  14     4480.76     4576.26     71.22 o 
   0   3  14     4901.98     4942.17    102.65 o 
   1   3  14      250.49      240.33     25.81 o 
   2   3  14     5416.06     5766.60    162.00 o 
   3   3  14     4863.87     4794.22     89.21 o 
   4   3  14     2021.64     2108.61     46.99 o 
   5   3  14      354.98      379.71     41.84 o 
   6   3  14     5536.67     5716.04    105.18 o 
   7   3  14    11111.89    11184.30    258.13 o 
   8   3  14     3153.57     2927.59     90.79 o 
   9   3  14     2569.39     2488.76     85.45 o 
  10   3  14     3390.48     3411.81    109.48 o 
  11   3  14     2059.75     2098.00     87.23 o 
  -8   4  14     1230.84     1430.41     87.23 o 
  -7   4  14     3916.30     3820.37    130.85 o 
  -6   4  14     2230.26     2299.17     96.13 o 
  -5   4  14       56.93       42.73     33.82 o 
  -4   4  14     3909.34     3915.50     70.91 o 
  -3   4  14     8961.61     8738.21    126.06 o 
  -2   4  14     2467.75     2542.90     49.33 o 
  -1   4  14      633.64      574.32     30.19 o 
   0   4  14     3881.70     4164.48     78.94 o 
   1   4  14     6807.05     7033.86    170.46 o 
   2   4  14     1404.79     1473.87     40.95 o 
   3   4  14     1686.81     1630.74     42.30 o 
   4   4  14     5990.51     5974.77    110.12 o 
   5   4  14      624.90      697.38     28.86 o 
   6   4  14     1665.10     1561.31     43.33 o 
   7   4  14     3868.72     3862.21    109.48 o 
   8   4  14     4339.97     4245.85    121.95 o 
   9   4  14      226.86      256.35     36.49 o 
  10   4  14      387.61      361.39     43.62 o 
  11   4  14     1271.28     1264.85     71.21 o 
  -8   5  14       35.74       19.58     42.73 o 
  -7   5  14     1558.54     1521.21     88.12 o 
  -6   5  14     2637.66     2663.22    105.92 o 
  -5   5  14     2715.80     2778.94    104.14 o 
  -4   5  14       28.06       21.36     29.37 o 
  -3   5  14     8313.86     8273.99    191.82 o 
  -2   5  14     8910.14     9181.74    158.92 o 
  -1   5  14      320.63      401.40     54.30 o 
   0   5  14      415.54      369.32     27.15 o 
   1   5  14     6011.53     6129.32    221.64 o 
   2   5  14     4199.46     4152.81     84.20 o 
   3   5  14       65.68       49.68     14.75 o 
   4   5  14     3726.86     3798.46     78.64 o 
   5   5  14     8349.55     8065.70    147.00 o 
   6   5  14     1498.93     1520.14     45.32 o 
   7   5  14      481.04      416.57     36.49 o 
   8   5  14     1135.24     1125.11     56.97 o 
   9   5  14     4743.80     4337.53    131.74 o 
  10   5  14     2278.56     2222.62     89.90 o 
  11   5  14       87.67      177.13     40.95 o 
  -8   6  14      952.54      768.17     65.87 o 
  -7   6  14       59.35       46.29     41.84 o 
  -6   6  14      276.30      387.20     49.85 o 
  -5   6  14     6054.94     5846.28    168.23 o 
  -4   6  14    11415.89    11273.31    275.05 o 
  -3   6  14      797.97      832.26     59.64 o 
  -2   6  14     8435.98     8684.44    152.94 o 
  -1   6  14     7087.32     7369.95    132.16 o 
   0   6  14     2659.60     2819.46     88.57 o 
   1   6  14       21.26       55.96     16.47 o 
   2   6  14     2274.53     2512.39     45.71 o 
   3   6  14     6229.38     6089.91    116.41 o 
   4   6  14     1141.12     1077.59     38.06 o 
   5   6  14     2494.97     2611.15     63.69 o 
   6   6  14     4445.11     4465.71    124.62 o 
   7   6  14     2139.23     2049.04     77.44 o 
   8   6  14       48.62       39.17     26.70 o 
   9   6  14     3491.71     3261.38    111.26 o 
  10   6  14     5128.34     4748.76    148.65 o 
  11   6  14     1310.58     1274.64     79.22 o 
  -8   7  14     1344.79     1231.92     77.44 o 
  -7   7  14     1398.58     1302.14     68.54 o 
  -6   7  14      975.12     1057.46     75.66 o 
  -5   7  14       72.14      152.21     40.06 o 
  -4   7  14     5804.02     5975.34    169.12 o 
  -3   7  14    11208.61    10587.03    260.80 o 
  -2   7  14       13.21       36.71     25.37 o 
  -1   7  14     4017.85     3875.61    152.65 o 
   0   7  14     2936.40     2784.32     87.68 o 
   1   7  14     3020.64     3142.76     68.57 o 
   2   7  14      443.26      447.38     21.09 o 
   3   7  14     5401.85     5269.27     80.94 o 
   4   7  14    10571.92    10783.39    147.93 o 
   5   7  14      106.70       79.33     19.41 o 
   6   7  14     1045.84     1069.03     53.41 o 
   7   7  14     2692.82     2712.18     93.46 o 
   8   7  14     1945.48     2017.89     82.78 o 
   9   7  14      168.90      146.87     38.27 o 
  10   7  14     1422.09     1491.83     79.22 o 
  11   7  14     3309.38     2956.07    119.28 o 
  -8   8  14      202.74      191.37     44.51 o 
  -7   8  14     1644.06     1571.05     82.78 o 
  -6   8  14     4005.15     4017.06    163.78 o 
  -5   8  14     1839.70     1803.37     90.79 o 
  -4   8  14      401.21      477.99     51.63 o 
  -3   8  14     7987.62     7934.49    211.85 o 
  -2   8  14     5204.75     4866.26    146.87 o 
  -1   8  14      382.08      378.80     29.72 o 
   0   8  14      554.80      528.57     31.56 o 
   1   8  14     5062.47     5194.63    101.53 o 
   2   8  14     5541.13     5500.70     88.66 o 
   3   8  14      346.58      358.42     22.80 o 
   4   8  14     5725.26     5402.07    110.37 o 
   5   8  14     3411.79     3453.08     83.01 o 
   6   8  14       63.79       32.04     26.70 o 
   7   8  14      267.63      236.77     35.60 o 
   8   8  14     2680.58     2612.49     97.91 o 
   9   8  14     4255.58     4377.59    141.53 o 
  10   8  14      832.43      753.04     65.87 o 
  -7   9  14       86.24      107.70     40.06 o 
  -6   9  14     1310.54     1500.46     59.69 o 
  -5   9  14     3516.98     3602.23     88.51 o 
  -4   9  14     4082.51     4107.88    137.97 o 
  -3   9  14       42.91       27.59     33.82 o 
  -2   9  14     4373.77     4520.00    145.09 o 
  -1   9  14    11434.11    11579.51    288.40 o 
   0   9  14     1724.10     1704.57     54.74 o 
   1   9  14     1416.19     1238.27     45.54 o 
   2   9  14     3688.70     4052.79     73.35 o 
   3   9  14     5832.26     5975.29     96.17 o 
   4   9  14     1041.28     1015.26     61.18 o 
   5   9  14     2009.30     2133.33     63.20 o 
   6   9  14     2833.16     2879.25     61.36 o 
   7   9  14      952.34      963.92     54.30 o 
   8   9  14        2.98       -5.34     29.37 o 
   9   9  14     1631.13     1500.73     80.11 o 
  10   9  14     3456.73     3373.54    127.29 o 
  -7  10  14     1303.94     1068.14     72.99 o 
  -6  10  14       59.63       42.73     35.60 o 
  -5  10  14     1009.97      963.84     51.05 o 
  -4  10  14     3145.12     3264.05    124.62 o 
  -3  10  14     3601.84     3531.09    127.29 o 
  -2  10  14        0.22      -30.26     32.04 o 
  -1  10  14     6152.86     5827.58    176.24 o 
   0  10  14    11539.72    11090.80    194.04 o 
   1  10  14     1010.67     1072.33     46.19 o 
   2  10  14      171.29      166.07     20.52 o 
   3  10  14     5270.24     5557.05     93.86 o 
   4  10  14     3269.97     3354.49     65.28 o 
   5  10  14       50.16       91.12     18.38 o 
   6  10  14     1339.74     1362.97     43.20 o 
   7  10  14     2803.82     2828.27     64.09 o 
   8  10  14     1953.60     1915.53     48.88 o 
   9  10  14       12.38       72.10     37.38 o 
  10  10  14     2192.19     2293.83    106.81 o 
  -6  11  14     1025.78     1067.25     72.10 o 
  -5  11  14      281.70      222.53     41.84 o 
  -4  11  14      763.63      688.00     42.06 o 
  -3  11  14     7724.21     7937.16    224.31 o 
  -2  11  14     8231.01     8269.17    230.54 o 
  -1  11  14      256.75      259.91     49.85 o 
   0  11  14     5269.81     4689.13    154.88 o 
   1  11  14     5684.20     5637.07    117.02 o 
   2  11  14     2825.41     2686.98     61.75 o 
   3  11  14      221.24      238.09     22.68 o 
   4  11  14     2368.95     2298.21     54.67 o 
   5  11  14     3981.18     4264.82    160.67 o 
   6  11  14      873.33      942.50     76.55 o 
   7  11  14     1638.03     1554.77     49.39 o 
   8  11  14     3828.14     3870.80     82.97 o 
   9  11  14      468.15      522.53     31.13 o 
  -6  12  14     1830.31     1689.44     86.34 o 
  -5  12  14     1203.99     1100.18     72.10 o 
  -4  12  14     1186.98     1182.10     55.16 o 
  -3  12  14      465.61      502.55     38.01 o 
  -2  12  14     5220.67     5524.94    178.02 o 
  -1  12  14     6102.77     6453.33    198.50 o 
   0  12  14        6.43      -12.46     38.27 o 
   1  12  14     2608.54     2478.97    111.26 o 
   2  12  14     2450.14     2498.73     74.77 o 
   3  12  14     2531.97     2442.07     59.74 o 
   4  12  14       21.50       49.82     21.71 o 
   5  12  14     3880.44     3844.17     88.39 o 
   6  12  14     3655.78     3421.41     81.56 o 
   7  12  14      118.28       74.55     49.40 o 
   8  12  14      357.16      325.41     28.49 o 
   9  12  14     1109.06     1153.82     60.97 o 
  -5  13  14     1634.82     1517.65     81.89 o 
  -4  13  14     2310.11     2369.49     98.80 o 
  -3  13  14     1141.51     1222.24     60.97 o 
  -2  13  14      668.42      615.07     67.65 o 
  -1  13  14     6288.61     6614.44    204.73 o 
   0  13  14     5044.04     5555.21    186.92 o 
   1  13  14       10.98       24.92     40.06 o 
   2  13  14      961.52      935.51     76.55 o 
   3  13  14     3791.39     3753.62    137.08 o 
   4  13  14     4422.79     4457.70    147.76 o 
   5  13  14       65.54       48.07     32.04 o 
   6  13  14     2313.51     2329.59     68.47 o 
   7  13  14     1455.05     1458.06     53.73 o 
   8  13  14      306.43      240.33     35.60 o 
  -4  14  14      707.91      662.25     57.86 o 
  -3  14  14     1759.00     1701.90     84.56 o 
  -2  14  14     1996.74     2019.68     70.58 o 
  -1  14  14       14.34       46.29     44.51 o 
   0  14  14     2848.44     2981.89    136.19 o 
   1  14  14     4271.06     4174.64    155.77 o 
   2  14  14     1067.65     1071.70     85.45 o 
   3  14  14       33.30       30.26     40.95 o 
   4  14  14     3996.74     3833.73    140.64 o 
   5  14  14     3013.18     3009.48    118.39 o 
   6  14  14        1.24      -14.24     31.15 o 
   7  14  14      451.57      366.73     46.29 o 
  -3  15  14     1872.50     1969.82     91.68 o 
  -2  15  14     3665.53     3809.69    129.96 o 
  -1  15  14     1432.82     1595.98    105.03 o 
   0  15  14       33.06       51.63     49.85 o 
   1  15  14     3152.63     3511.50    145.98 o 
   2  15  14     4271.51     3678.85    149.54 o 
   3  15  14      838.35      894.57     81.89 o 
   4  15  14      219.45      202.06     52.52 o 
   5  15  14     2532.81     2195.91    107.70 o 
   6  15  14     1021.68      836.71     70.32 o 
  -2  16  14      622.41      658.69     59.64 o 
  -1  16  14     2622.83     2790.51    110.37 o 
   0  16  14     3064.75     3589.83    153.99 o 
   1  16  14      212.38      207.40     60.53 o 
   2  16  14     2319.61     2453.16    127.29 o 
   3  16  14     3967.22     3942.32    159.33 o 
   4  16  14     1717.20     1671.64    104.14 o 
   1  -9  15     1882.24     1973.39     85.45 o 
   2  -9  15     1707.69     1690.33     75.66 o 
   3  -9  15      621.36      737.91     53.41 o 
  -2  -8  15        2.12       -1.78     35.60 o 
  -1  -8  15     1557.05     1612.00     80.11 o 
   0  -8  15     1706.89     1738.39     79.22 o 
   1  -8  15       96.83       73.88     31.15 o 
   2  -8  15     1272.59     1286.22     63.20 o 
   3  -8  15     2776.60     2910.68     94.35 o 
   4  -8  15     1931.81     2019.67     73.88 o 
   5  -8  15       22.11       -0.23     59.64 o 
  -3  -7  15     1486.27     1541.68     84.56 o 
  -2  -7  15      486.29      404.11     50.74 o 
  -1  -7  15       34.84       56.97     35.60 o 
   0  -7  15     1036.93     1126.89     65.87 o 
   1  -7  15     2896.82     2851.04     97.02 o 
   2  -7  15     1458.02     1486.49     65.87 o 
   3  -7  15      206.69      224.31     31.15 o 
   4  -7  15     2495.85     2325.87     76.55 o 
   5  -7  15     2469.51     2466.42    129.51 o 
   6  -7  15      237.37      300.43     51.63 o 
   7  -7  15      672.42      604.02     32.92 o 
  -4  -6  15       12.00       -8.90     31.60 o 
  -3  -6  15      590.62      575.01     56.08 o 
  -2  -6  15      501.89      595.49     55.19 o 
  -1  -6  15      212.84      152.21     37.38 o 
   0  -6  15       74.54      112.15     32.04 o 
   1  -6  15     1822.50     1755.31     70.32 o 
   2  -6  15     3471.99     3272.06     99.69 o 
   3  -6  15      105.64      107.70     25.81 o 
   4  -6  15     1525.71     1507.85     56.97 o 
   5  -6  15     3456.27     3313.76     93.02 o 
   6  -6  15     2377.85     2367.23     59.64 o 
   7  -6  15      368.30      299.08     65.87 o 
  -5  -5  15     2504.10     2712.51     70.36 o 
  -4  -5  15     2476.05     2651.81    105.03 o 
  -3  -5  15      413.06      384.16     22.74 o 
  -2  -5  15       18.87        0.89     31.15 o 
  -1  -5  15     1875.27     1946.68     79.22 o 
   0  -5  15     3982.33     3988.61    120.17 o
[truncated: 103,802 more chars]
